# Supplementary material for: Mapping niche-specific two-component system requirements in uropathogenic Escherichia coli
Source: Microbiol Spectr. 2024 Feb 22;12(4):e02236-23. doi: 10.1128/spectrum.02236-23 (PMC10986536; doi:10.1128/spectrum.02236-23)
Supplement: Source Data File S1 — Raw data associated with Fig. 1 and S1. [file spectrum.02236-23-s0001.xlsx]

## Sheet: Legend
Source Data 1. This file contains raw data underlying Figure 1 and S1. Each tab is labeled by the Figure to which it corresponds.

## Sheet: Fig1A
O.D. 600 readings for growth in LB corresponding with Fig. 1A. The highlighted cells reflect the timepoints for which the doubling time was calculated.
Time (hours)	UTI89	UTI89	UTI89	ΔarcAΔarcB	ΔarcAΔarcB	ΔarcAΔarcB	ΔarcAΔarcB	ΔarcAΔarcB	ΔarcAΔarcB	ΔarcAΔarcB	ΔarcAΔarcB	ΔatoSC	ΔatoSC	ΔatoSC	ΔatoSC	ΔatoSC	ΔbaeSR	ΔbaeSR	ΔbaeSR	ΔbaeSR	ΔbaeSR	ΔbaeSR	ΔbarA	ΔbarA	ΔbarA	ΔbarA	ΔbarA	ΔbarA	ΔbtsSR	ΔbtsSR	ΔbtsSR	ΔbtsSR	ΔbtsSR	ΔbtsSR	ΔbtsSR	ΔbtsSR	ΔbtsSR	ΔC4931ΔC4932	ΔC4931ΔC4932	ΔC4931ΔC4932	ΔC4931ΔC4932	ΔC4931ΔC4932	ΔC4931ΔC4932	ΔC4931ΔC4932	ΔC4931ΔC4932	ΔC4931ΔC4932	ΔC4937	ΔC4937	ΔC4937
0	0.0974	0.0974	0.0954	0.0955	0.0949	0.0951	0.0978	0.0974	0.0986	0.094	0.1062	0.1082	0.1131	0.1105	0.1017	0.1008	0.0938	0.0977	0.1083	0.0929	0.0966	0.0981	0.1127	0.1147	0.1069	0.0983	0.0982	0.0996	0.0957	0.0948	0.0966	0.0934	0.0948	0.0936	0.0952	0.0963	0.0959	0.0984	0.1068	0.1153	0.1007	0.1012	0.0997	0.0925	0.0929	0.0927	0.1179	0.1187	0.1202
0.25	0.0956	0.0952	0.0956	0.1048	0.0978	0.0961	0.0986	0.0984	0.1101	0.0945	0.107	0.0977	0.1055	0.0956	0.1201	0.1178	0.0951	0.097	0.0967	0.094	0.0966	0.096	0.1316	0.1301	0.0926	0.0995	0.1332	0.1222	0.0985	0.1077	0.1125	0.1	0.1018	0.0938	0.0955	0.0967	0.1066	0.0959	0.0992	0.1038	0.1228	0.123	0.1198	0.0943	0.0949	0.0939	0.1305	0.1307	0.0933
0.5	0.0968	0.0955	0.096	0.0985	0.0966	0.098	0.1	0.1002	0.1005	0.0961	0.109	0.097	0.0982	0.0965	0.0981	0.098	0.0959	0.0984	0.0978	0.0947	0.0973	0.0977	0.0917	0.0947	0.0937	0.1009	0.1004	0.1036	0.0968	0.0961	0.0972	0.0945	0.0966	0.0945	0.0961	0.0982	0.097	0.0981	0.1016	0.1059	0.0986	0.0998	0.0959	0.0975	0.0985	0.0966	0.0992	0.0966	0.0941
0.75	0.0986	0.0958	0.0971	0.1	0.0974	0.0998	0.1026	0.1031	0.1019	0.0973	0.1102	0.0987	0.0992	0.098	0.1005	0.0997	0.0971	0.1004	0.0996	0.0958	0.0987	0.099	0.0914	0.0959	0.0949	0.1026	0.1032	0.1017	0.0977	0.097	0.0977	0.0954	0.0978	0.0955	0.0968	0.0991	0.0981	0.1007	0.1052	0.1086	0.0994	0.1007	0.0971	0.1043	0.1068	0.1036	0.099	0.0982	0.0955
1	0.1016	0.0968	0.0983	0.1028	0.0995	0.1042	0.1058	0.1075	0.1039	0.0997	0.1136	0.1001	0.1009	0.0997	0.1034	0.1021	0.0989	0.103	0.1014	0.0985	0.1004	0.1017	0.0929	0.0985	0.0968	0.1048	0.107	0.1046	0.0992	0.0983	0.0991	0.0974	0.1	0.0966	0.0983	0.1011	0.0994	0.1049	0.1103	0.1131	0.101	0.1036	0.099	0.117	0.1216	0.1157	0.1018	0.1008	0.0975
1.25	0.1047	0.0984	0.1001	0.1062	0.1017	0.1081	0.1106	0.1117	0.1064	0.1029	0.1168	0.1037	0.1039	0.1035	0.1081	0.1054	0.1015	0.1073	0.1049	0.1007	0.1032	0.1053	0.0948	0.1013	0.0993	0.1079	0.112	0.1083	0.1007	0.1001	0.1006	0.0988	0.1023	0.0982	0.1001	0.1035	0.1012	0.1104	0.1176	0.1193	0.1048	0.1088	0.1018	0.1344	0.1463	0.1334	0.1057	0.1048	0.1006
1.5	0.1086	0.1006	0.1027	0.1097	0.1049	0.1132	0.1145	0.1204	0.1107	0.1069	0.1208	0.1082	0.1074	0.1079	0.1139	0.111	0.1048	0.1129	0.1084	0.1036	0.107	0.1104	0.0976	0.1054	0.1029	0.1116	0.1188	0.1134	0.1036	0.1028	0.1028	0.1014	0.1061	0.1009	0.1027	0.107	0.1038	0.1183	0.1283	0.1277	0.1073	0.115	0.1057	0.1601	0.183	0.1586	0.1119	0.1105	0.1052
1.75	0.1138	0.1063	0.1081	0.1179	0.1105	0.1192	0.1188	0.1324	0.1133	0.1126	0.1274	0.1131	0.1133	0.1148	0.1227	0.1186	0.1097	0.1212	0.1137	0.1092	0.1126	0.117	0.1013	0.1115	0.1086	0.1189	0.1288	0.121	0.1071	0.1068	0.1063	0.1047	0.1111	0.1043	0.1062	0.1117	0.1078	0.1277	0.1407	0.1386	0.1133	0.1242	0.1123	0.2064	0.2432	0.1987	0.1203	0.1183	0.1118
2	0.1229	0.1097	0.1129	0.1256	0.1128	0.1274	0.1241	0.1349	0.1188	0.1257	0.1342	0.1226	0.121	0.1235	0.1359	0.1312	0.1154	0.1308	0.122	0.1152	0.1183	0.1258	0.1069	0.12	0.1165	0.1282	0.1422	0.1325	0.1116	0.1116	0.1105	0.1091	0.1176	0.1079	0.1106	0.1182	0.1124	0.1406	0.1587	0.1548	0.1218	0.1388	0.1206	0.2643	0.3094	0.2499	0.1314	0.1281	0.1204
2.25	0.1345	0.1171	0.121	0.1268	0.1219	0.1391	0.1364	0.1493	0.1264	0.1379	0.1432	0.1318	0.1302	0.1353	0.1511	0.1449	0.1234	0.144	0.133	0.1232	0.1262	0.1371	0.1143	0.131	0.1274	0.1394	0.1601	0.1464	0.1185	0.1189	0.1169	0.1156	0.1265	0.1141	0.1164	0.1271	0.1182	0.1603	0.1844	0.1766	0.1317	0.1522	0.1315	0.3272	0.3924	0.2978	0.1471	0.142	0.1315
2.5	0.1506	0.1266	0.1317	0.1368	0.1313	0.1517	0.1561	0.1671	0.137	0.1453	0.1557	0.145	0.1431	0.1509	0.172	0.1647	0.1358	0.1625	0.145	0.1345	0.1379	0.1509	0.1244	0.1473	0.1415	0.1537	0.1818	0.1649	0.127	0.1286	0.1251	0.1233	0.1392	0.1221	0.1268	0.1402	0.1273	0.1851	0.2125	0.2014	0.148	0.1728	0.1466	0.3985	0.5132	0.3605	0.1658	0.159	0.1463
2.75	0.1709	0.134	0.143	0.1454	0.1411	0.1671	0.1573	0.2008	0.1423	0.1629	0.1685	0.161	0.1616	0.171	0.2008	0.1926	0.1508	0.1841	0.163	0.1503	0.1547	0.1702	0.1377	0.1689	0.1599	0.1724	0.2115	0.1882	0.1383	0.1406	0.1349	0.134	0.1551	0.1324	0.1368	0.1576	0.1392	0.215	0.2527	0.2344	0.1618	0.2011	0.1624	0.4716	0.5542	0.4052	0.1909	0.1832	0.1647
3	0.1952	0.1495	0.1597	0.1578	0.1472	0.1872	0.1822	0.2153	0.1544	0.1772	0.1866	0.1762	0.1746	0.1909	0.2377	0.2277	0.165	0.2042	0.1783	0.1692	0.1726	0.1933	0.1556	0.1932	0.1836	0.1978	0.2491	0.2246	0.1548	0.1577	0.1478	0.1523	0.1798	0.1482	0.1543	0.1813	0.157	0.2553	0.2991	0.2723	0.1882	0.2381	0.1874	0.5528	0.6263	0.4788	0.2151	0.2015	0.188
3.25	0.2225	0.1641	0.1807	0.1714	0.1623	0.207	0.201	0.2525	0.167	0.195	0.2087	0.2043	0.2011	0.2273	0.2761	0.2676	0.1923	0.2464	0.2101	0.1901	0.1953	0.2222	0.1844	0.2246	0.2122	0.2294	0.2906	0.2552	0.1763	0.1781	0.166	0.1704	0.21	0.1694	0.1738	0.2103	0.1722	0.3186	0.368	0.3301	0.2079	0.2792	0.2114	0.6058	0.663	0.5446	0.2571	0.236	0.218
3.5	0.2612	0.1797	0.1983	0.1838	0.1717	0.2412	0.2109	0.2772	0.1792	0.2294	0.2346	0.2349	0.2315	0.2702	0.3257	0.3221	0.2263	0.2911	0.2487	0.2249	0.2266	0.262	0.2142	0.2648	0.2482	0.2694	0.3473	0.3092	0.2022	0.2029	0.1853	0.1956	0.2454	0.1851	0.198	0.2424	0.1954	0.3853	0.4388	0.3902	0.2494	0.3203	0.2467	0.6502	0.7035	0.5878	0.3058	0.2756	0.2588
3.75	0.3051	0.2111	0.228	0.2033	0.1894	0.2753	0.2482	0.3124	0.2007	0.2703	0.2642	0.2671	0.2624	0.3106	0.3727	0.3693	0.2629	0.3292	0.2866	0.2578	0.2593	0.3029	0.2546	0.3092	0.291	0.3158	0.3908	0.3699	0.2416	0.2428	0.2159	0.2388	0.3028	0.2154	0.2392	0.2984	0.2276	0.4618	0.5143	0.4602	0.2819	0.3766	0.2862	0.6978	0.7506	0.6496	0.353	0.3116	0.3012
4	0.351	0.2389	0.2614	0.2224	0.203	0.3074	0.2743	0.3421	0.2217	0.294	0.2963	0.3119	0.3084	0.3616	0.4317	0.4229	0.3131	0.389	0.3388	0.3101	0.3059	0.3587	0.3068	0.3683	0.3457	0.3774	0.4701	0.4361	0.2939	0.2927	0.2539	0.2819	0.3685	0.2512	0.2926	0.3615	0.2659	0.5533	0.6051	0.5398	0.3211	0.4327	0.3303	0.7355	0.78	0.6927	0.4135	0.3684	0.3591
4.25	0.4076	0.278	0.3016	0.2505	0.2221	0.3516	0.2995	0.379	0.2488	0.3452	0.3323	0.3621	0.3522	0.4196	0.4792	0.4782	0.3737	0.455	0.4021	0.3633	0.3429	0.4179	0.3642	0.4376	0.4076	0.4304	0.5348	0.508	0.353	0.3517	0.2935	0.3544	0.4457	0.2968	0.3532	0.4299	0.3193	0.6243	0.6712	0.6195	0.3772	0.4874	0.3897	0.7765	0.8116	0.7509	0.4884	0.4236	0.4153
4.5	0.4643	0.3242	0.3479	0.2836	0.2437	0.3914	0.3349	0.4187	0.2739	0.3955	0.3694	0.4121	0.3993	0.4683	0.5273	0.5292	0.4218	0.5069	0.456	0.422	0.3912	0.4799	0.4317	0.4954	0.4727	0.4965	0.5974	0.5695	0.4249	0.4304	0.3472	0.421	0.5168	0.3425	0.4182	0.4928	0.3773	0.6879	0.7208	0.6907	0.4262	0.5325	0.4455	0.8157	0.8387	0.7885	0.54	0.4746	0.4736
4.75	0.5101	0.3642	0.4006	0.3275	0.2744	0.4345	0.3703	0.4622	0.3006	0.4277	0.4108	0.4767	0.4629	0.5391	0.5673	0.5711	0.4915	0.5803	0.5302	0.4835	0.434	0.5337	0.5053	0.5725	0.5401	0.5447	0.6428	0.6234	0.4938	0.5118	0.3985	0.5052	0.5874	0.3954	0.4902	0.5526	0.4354	0.7361	0.7661	0.7433	0.4698	0.5767	0.5048	0.8403	0.8628	0.8237	0.6162	0.5396	0.5421
5	0.5667	0.422	0.4614	0.3669	0.2992	0.4704	0.4089	0.4907	0.3504	0.4651	0.4571	0.5341	0.5295	0.6039	0.6216	0.6226	0.5541	0.6386	0.6012	0.5617	0.5054	0.6088	0.58	0.6414	0.6078	0.61	0.6959	0.6825	0.552	0.591	0.448	0.5649	0.6433	0.4461	0.5442	0.6216	0.4961	0.7794	0.8027	0.7874	0.543	0.6265	0.57	0.8676	0.8859	0.8628	0.6865	0.6198	0.6145
5.25	0.6247	0.481	0.5315	0.4184	0.3399	0.5198	0.4486	0.5361	0.3951	0.5096	0.5059	0.5883	0.5853	0.6492	0.6656	0.6666	0.5957	0.677	0.6434	0.6129	0.5515	0.6674	0.6519	0.6962	0.6658	0.6506	0.7321	0.7198	0.6209	0.6613	0.5215	0.6371	0.6946	0.5092	0.6163	0.6891	0.562	0.8199	0.8341	0.8225	0.5933	0.6707	0.6312	0.8948	0.9082	0.8896	0.7331	0.6787	0.6819
5.5	0.6734	0.5591	0.6082	0.4546	0.3778	0.5393	0.4739	0.5579	0.4278	0.5328	0.5488	0.6339	0.6426	0.6844	0.7025	0.704	0.6401	0.7044	0.6803	0.6648	0.5995	0.7275	0.6984	0.74	0.7106	0.6922	0.7662	0.7592	0.6634	0.7065	0.5616	0.6981	0.7426	0.5804	0.659	0.7234	0.6154	0.8437	0.8569	0.8506	0.6384	0.7165	0.6818	0.9154	0.9258	0.9129	0.7654	0.7081	0.7305
5.75	0.7102	0.6058	0.6638	0.4754	0.4094	0.5714	0.509	0.5927	0.4549	0.5615	0.5768	0.6804	0.68	0.7139	0.7363	0.7345	0.6712	0.7481	0.7268	0.7112	0.6468	0.7733	0.7376	0.7675	0.7444	0.7345	0.79	0.7882	0.7155	0.752	0.622	0.7438	0.774	0.6376	0.7084	0.7747	0.6774	0.8704	0.8794	0.8727	0.6889	0.7424	0.7159	0.9333	0.9424	0.941	0.7954	0.7594	0.7644
6	0.7391	0.6579	0.7089	0.5195	0.4316	0.5989	0.5387	0.6077	0.4881	0.5807	0.5986	0.7163	0.7108	0.7389	0.7648	0.7617	0.7046	0.7702	0.7592	0.7391	0.6954	0.8022	0.7641	0.7913	0.7692	0.7657	0.8078	0.8066	0.7588	0.7851	0.6751	0.781	0.8062	0.6972	0.7525	0.8093	0.7233	0.8937	0.8986	0.8942	0.7217	0.7619	0.7446	0.9532	0.957	0.9567	0.8165	0.7891	0.7894
6.25	0.7748	0.713	0.7594	0.5322	0.4709	0.6222	0.5602	0.6339	0.5109	0.5968	0.6203	0.7622	0.7532	0.7668	0.7916	0.7913	0.7417	0.81	0.7954	0.7827	0.725	0.8259	0.7861	0.8177	0.7884	0.7984	0.8348	0.8329	0.7946	0.8156	0.7254	0.8079	0.8337	0.7542	0.7906	0.8376	0.7468	0.9132	0.9141	0.9149	0.754	0.7911	0.7741	0.9654	0.9711	0.9756	0.8425	0.8187	0.8195
6.5	0.8037	0.7537	0.7955	0.5741	0.5066	0.6428	0.5871	0.661	0.5474	0.6135	0.64	0.7983	0.7856	0.7888	0.8178	0.8176	0.7699	0.8404	0.83	0.8001	0.7703	0.8522	0.8041	0.8392	0.8103	0.8191	0.8511	0.8503	0.8255	0.8364	0.7691	0.8459	0.8605	0.7918	0.8242	0.868	0.7817	0.9242	0.9301	0.933	0.7883	0.8143	0.8006	0.9804	0.9818	0.9908	0.8639	0.8429	0.8444
6.75	0.8213	0.7814	0.83	0.6029	0.5308	0.6622	0.6139	0.6778	0.57	0.6342	0.6598	0.8312	0.8153	0.811	0.8402	0.8393	0.8129	0.8721	0.8636	0.8365	0.8083	0.8774	0.8252	0.8578	0.8341	0.8453	0.8712	0.8725	0.8539	0.8615	0.8057	0.8651	0.8844	0.8254	0.8513	0.8896	0.8252	0.9422	0.9444	0.9517	0.8193	0.8361	0.8271	0.9904	0.992	0.9989	0.8874	0.8698	0.8668
7	0.8466	0.8183	0.8588	0.6261	0.5642	0.6879	0.6359	0.6967	0.5888	0.6564	0.6828	0.86	0.8416	0.8311	0.8595	0.8583	0.8379	0.8999	0.8873	0.868	0.8468	0.9009	0.8451	0.876	0.8544	0.8624	0.8873	0.8897	0.8815	0.8878	0.8484	0.8902	0.9042	0.8606	0.8738	0.9094	0.861	0.9605	0.9646	0.9707	0.8502	0.8558	0.85	0.9998	0.998	1.0086	0.9069	0.8904	0.8876
7.25	0.8651	0.8462	0.8854	0.662	0.6044	0.7133	0.6594	0.7242	0.629	0.679	0.7058	0.8823	0.86	0.8489	0.8774	0.874	0.8507	0.9189	0.9054	0.9038	0.8824	0.9202	0.8599	0.8912	0.8695	0.8826	0.9035	0.9047	0.9119	0.9089	0.8754	0.9217	0.9261	0.8888	0.9047	0.9334	0.8875	0.975	0.9768	0.9839	0.8788	0.8718	0.8723	1.0096	1.0067	1.0183	0.9203	0.9062	0.9061
7.5	0.8851	0.8762	0.908	0.6838	0.6361	0.7346	0.6815	0.742	0.655	0.6992	0.7276	0.9062	0.882	0.8695	0.8953	0.8926	0.9044	0.9387	0.9369	0.9245	0.9072	0.935	0.8762	0.9032	0.8822	0.8957	0.9139	0.9143	0.931	0.926	0.9003	0.9395	0.9419	0.9088	0.9232	0.95	0.9185	0.9862	0.9884	0.9971	0.8986	0.889	0.8924	1.0173	1.0134	1.0244	0.9383	0.9265	0.9237
7.75	0.9025	0.895	0.9281	0.7108	0.6662	0.7537	0.7014	0.7559	0.6724	0.7206	0.7501	0.9246	0.8959	0.8847	0.9126	0.9084	0.9218	0.9555	0.9519	0.9476	0.9305	0.9542	0.8887	0.9138	0.8941	0.9193	0.9253	0.927	0.9518	0.9452	0.9204	0.9607	0.9608	0.931	0.9418	0.9675	0.933	0.9989	0.999	1.0062	0.9145	0.9068	0.9108	1.0236	1.0204	1.0303	0.9529	0.9402	0.9378
8	0.918	0.9165	0.9475	0.7355	0.693	0.7752	0.7216	0.7742	0.7101	0.7375	0.7683	0.9407	0.9121	0.9045	0.9277	0.9251	0.9352	0.9632	0.9637	0.9659	0.9526	0.9687	0.8986	0.9253	0.9059	0.9331	0.938	0.9387	0.969	0.9635	0.9401	0.9806	0.977	0.9551	0.9642	0.9851	0.9606	1.0129	1.0107	1.0177	0.9311	0.9195	0.9267	1.0282	1.0212	1.0335	0.9637	0.9555	0.9522
[truncated: 187 more columns]

## Sheet: Fig1A cont.
Doubling time calculations corresponding with Fig. 1A
Strain	UTI89	UTI89	UTI89	ΔarcAΔarcB	ΔarcAΔarcB	ΔarcAΔarcB	ΔarcAΔarcB	ΔarcAΔarcB	ΔarcAΔarcB	ΔarcAΔarcB	ΔarcAΔarcB	ΔatoSC	ΔatoSC	ΔatoSC	ΔatoSC	ΔatoSC	ΔbaeSR	ΔbaeSR	ΔbaeSR	ΔbaeSR	ΔbaeSR	ΔbaeSR	ΔbarA	ΔbarA	ΔbarA	ΔbarA	ΔbarA	ΔbarA	ΔbtsSR	ΔbtsSR	ΔbtsSR	ΔbtsSR	ΔbtsSR	ΔbtsSR	ΔbtsSR	ΔbtsSR	ΔbtsSR	ΔC4931ΔC4932	ΔC4931ΔC4932	ΔC4931ΔC4932	ΔC4931ΔC4932	ΔC4931ΔC4932	ΔC4931ΔC4932	ΔC4931ΔC4932	ΔC4931ΔC4932	ΔC4931ΔC4932	ΔC4937	ΔC4937	ΔC4937
Rate	0.00888171	0.00864757	0.0088414	0.00706991	0.00628578	0.00767838	0.00673638	0.00775474	0.00682941	0.00804144	0.00746612	0.00924136	0.0092453	0.00959716	0.00801073	0.00838229	0.010095	0.00950149	0.0101288	0.00999905	0.00895311	0.00956039	0.0109645	0.00999939	0.00997572	0.00938502	0.00856126	0.00926201	0.0105951	0.0110093	0.00953935	0.0109898	0.0106231	0.00918317	0.0105035	0.0102679	0.00985704	0.0114165	0.0111532	0.0104089	0.00883003	0.00947509	0.00926992	0.011679	0.0112215	0.0109167	0.00967086	0.0093634	0.00986972
Doubling Time (mins)	78.0421	80.1551	78.3979	98.0419	110.272	90.2726	102.896	89.3836	101.495	86.1968	92.839	75.0049	74.973	72.2242	86.5274	82.6918	68.6624	72.9514	68.4331	69.3213	77.4197	72.502	63.2174	69.3189	69.4834	73.8568	80.9632	74.8376	65.4214	62.9599	72.6619	63.0718	65.2494	75.4802	65.9921	67.5065	70.32	60.7144	62.1481	66.592	78.4988	73.1547	74.7738	59.3498	61.7695	63.4943	71.6738	74.0273	70.2296
[truncated: 187 more columns]

## Sheet: Fig1B
O.D. 600 readings for growth in N-minimal media corresponding with Fig. 1B. The highlighted cells reflect the timepoints for which the doubling time was calculated.
	UTI89	UTI89	UTI89	ΔarcAΔarcB	ΔarcAΔarcB	ΔarcAΔarcB	ΔarcAΔarcB	ΔarcAΔarcB	ΔarcAΔarcB	ΔatoSC	ΔatoSC	ΔbaeSR	ΔbaeSR	ΔbaeSR	ΔbaeSR	ΔbaeSR	ΔbaeSR	ΔbaeSR	ΔbaeSR	ΔbaeSR	ΔbarA	ΔbarA	ΔbarA	ΔbarA	ΔbarA	ΔbarA	ΔbtsSR	ΔbtsSR	ΔbtsSR	ΔbtsSR	ΔbtsSR	ΔbtsSR	ΔC4931ΔC4932	ΔC4931ΔC4932	ΔC4931ΔC4932	ΔC4931ΔC4932	ΔC4931ΔC4932	ΔC4931ΔC4932	ΔC4937	ΔC4937	ΔC4937	ΔC4937	ΔC4937	ΔC4937	ΔC4937	∆cpxRA	∆cpxRA	∆cpxRA	∆cpxRA
0	0.0912	0.0882	0.0906	0.0908	0.094	0.0917	0.0901	0.0907	0.0893	0.0916	0.0916	0.0977	0.098	0.0988	0.0942	0.09	0.0918	0.0948	0.0922	0.0927	0.089	0.0908	0.0935	0.089	0.0887	0.0851	0.0915	0.0897	0.0892	0.0918	0.0948	0.0929	0.0896	0.092	0.091	0.0928	0.0918	0.0948	0.0897	0.0915	0.088	0.0882	0.0438	0.0917	0.0903	0.0935	0.0895	0.0897	0.0957
0.25	0.0955	0.0924	0.0939	0.1399	0.1479	0.1486	0.1183	0.12	0.1203	0.1417	0.1474	0.1324	0.1292	0.0997	0.0956	0.0924	0.0932	0.0956	0.0932	0.0939	0.1198	0.1234	0.1284	0.0938	0.0942	0.0907	0.091	0.0917	0.1068	0.0934	0.1031	0.1362	0.0915	0.0952	0.0948	0.0955	0.094	0.0966	0.1126	0.1137	0.1163	0.1132	0.042733	0.1119	0.0924	0.0946	0.0912	0.1109	0.0947
0.5	0.0982	0.0946	0.0975	0.0949	0.119	0.1394	0.0948	0.0959	0.0948	0.0962	0.0958	0.0957	0.0955	0.102	0.0954	0.0926	0.0926	0.0954	0.0935	0.0938	0.0928	0.0948	0.0999	0.0943	0.0953	0.0924	0.0913	0.0923	0.0909	0.094	0.0962	0.0957	0.0938	0.0977	0.097	0.0973	0.0962	0.0987	0.0943	0.0961	0.0956	0.0906	0.0506	0.0942	0.0942	0.0947	0.0912	0.092	0.0945
0.75	0.0998	0.0964	0.0992	0.0963	0.1006	0.098	0.0966	0.098	0.0972	0.0981	0.0976	0.097	0.0967	0.1043	0.0949	0.0922	0.0926	0.0952	0.0931	0.0935	0.0947	0.0968	0.102	0.0956	0.0962	0.0932	0.093	0.0937	0.0927	0.0952	0.0977	0.097	0.0969	0.1014	0.1012	0.1012	0.0997	0.1027	0.0962	0.0975	0.0973	0.0923	0.054933	0.0957	0.0965	0.0954	0.0921	0.0929	0.0948
1	0.1014	0.0986	0.1013	0.0984	0.1032	0.1004	0.0993	0.1004	0.0995	0.0998	0.0992	0.0987	0.0987	0.1081	0.1046	0.0917	0.0923	0.0945	0.0922	0.0929	0.097	0.0991	0.1043	0.0971	0.0979	0.0948	0.0945	0.0952	0.0941	0.0975	0.0991	0.0991	0.1006	0.1051	0.1052	0.1054	0.1042	0.107	0.0975	0.0992	0.099	0.0943	0.071367	0.0981	0.0969	0.0964	0.093	0.0938	0.0952
1.25	0.1046	0.1025	0.1052	0.1018	0.1064	0.1038	0.1021	0.1036	0.1023	0.1028	0.1024	0.1014	0.1018	0.109	0.0951	0.0918	0.0922	0.0947	0.0925	0.093	0.1001	0.1024	0.1077	0.0992	0.0999	0.0969	0.0963	0.0974	0.0961	0.1004	0.1022	0.1018	0.1049	0.1103	0.111	0.1115	0.1107	0.1131	0.1005	0.1021	0.102	0.0976	0.0931	0.1014	0.0998	0.0974	0.0948	0.0949	0.0962
1.5	0.1089	0.1072	0.1092	0.1058	0.1108	0.1079	0.1072	0.109	0.1066	0.1074	0.1067	0.1054	0.1056	0.1141	0.0956	0.0926	0.0931	0.0952	0.0933	0.0938	0.1045	0.107	0.1121	0.1024	0.1029	0.0996	0.0992	0.1002	0.0992	0.1045	0.1062	0.1061	0.1114	0.1175	0.1184	0.1197	0.1186	0.1217	0.1048	0.1061	0.1057	0.1006	0.120833	0.1043	0.1038	0.0994	0.0967	0.097	0.0974
1.75	0.1142	0.113	0.1149	0.1115	0.116	0.1135	0.1113	0.1136	0.1115	0.1125	0.1119	0.1101	0.1109	0.1197	0.0973	0.0942	0.0946	0.0969	0.0948	0.0954	0.1104	0.1125	0.118	0.1054	0.1057	0.1023	0.1022	0.1038	0.1025	0.11	0.1116	0.1118	0.1206	0.1277	0.1286	0.1307	0.1302	0.1324	0.1104	0.1124	0.1111	0.1047	0.152333	0.1085	0.1081	0.1009	0.0989	0.099	0.0996
2	0.12	0.1194	0.1216	0.1164	0.1208	0.1185	0.1173	0.1202	0.1178	0.1191	0.1184	0.1154	0.1168	0.1258	0.0992	0.0957	0.0962	0.0988	0.0966	0.0971	0.1173	0.119	0.125	0.1098	0.1097	0.1056	0.1069	0.1093	0.1078	0.1164	0.1186	0.119	0.129	0.1382	0.1401	0.1419	0.1421	0.1452	0.1171	0.1182	0.1174	0.1107	0.1833	0.1149	0.1138	0.1034	0.1017	0.1016	0.1032
2.25	0.1254	0.1246	0.1267	0.1234	0.1272	0.1251	0.1246	0.1276	0.1261	0.1259	0.1252	0.1208	0.1218	0.1326	0.1025	0.099	0.0996	0.1014	0.0995	0.1006	0.1231	0.1251	0.1315	0.1142	0.1142	0.1097	0.1114	0.1154	0.1141	0.1221	0.1247	0.1252	0.1402	0.151	0.1541	0.1556	0.1557	0.1586	0.1244	0.1259	0.1244	0.1177	0.199833	0.1221	0.1214	0.1071	0.105	0.1053	0.1065
2.5	0.1306	0.1298	0.1315	0.131	0.1344	0.1318	0.1356	0.1382	0.137	0.1316	0.1303	0.1245	0.1257	0.1369	0.1059	0.1028	0.1033	0.1054	0.103	0.1052	0.1296	0.1309	0.1367	0.1197	0.1201	0.1151	0.1182	0.1238	0.1224	0.1284	0.1303	0.1305	0.1542	0.1682	0.172	0.1745	0.175	0.1794	0.1294	0.1312	0.1307	0.1286	0.214233	0.133	0.1311	0.111	0.11	0.1102	0.1115
2.75	0.1386	0.1385	0.1402	0.1404	0.1435	0.1409	0.1489	0.1522	0.1519	0.1396	0.1382	0.1266	0.1268	0.1348	0.1096	0.1066	0.1073	0.109	0.1069	0.1093	0.1387	0.14	0.146	0.1277	0.1271	0.1215	0.1252	0.1344	0.132	0.1353	0.1372	0.1381	0.176	0.1908	0.1958	0.1985	0.1999	0.2035	0.1382	0.1392	0.1374	0.1411	0.231867	0.1459	0.1435	0.1165	0.1165	0.1158	0.1182
3	0.1496	0.1491	0.1516	0.1523	0.1552	0.1539	0.1678	0.1707	0.1699	0.1487	0.1478	0.1303	0.1302	0.1392	0.1122	0.1089	0.1096	0.1117	0.1095	0.1116	0.1511	0.1509	0.157	0.1352	0.1334	0.1281	0.1331	0.1456	0.1431	0.1432	0.1456	0.1466	0.1955	0.2121	0.2188	0.2228	0.2213	0.2314	0.1485	0.149	0.1469	0.1564	0.244433	0.1614	0.1593	0.1233	0.1232	0.1234	0.1229
3.25	0.1638	0.1628	0.1649	0.1648	0.1685	0.1671	0.1887	0.1913	0.1908	0.1605	0.1607	0.1361	0.1363	0.1445	0.113	0.1097	0.111	0.1127	0.1106	0.1133	0.1658	0.1652	0.1712	0.139	0.1414	0.1342	0.1429	0.1591	0.1554	0.1564	0.158	0.1586	0.2214	0.2409	0.248	0.2502	0.2535	0.2642	0.1678	0.1684	0.1625	0.1751	0.2556	0.1809	0.1784	0.1296	0.1313	0.1301	0.1344
3.5	0.18	0.1798	0.1816	0.1841	0.1889	0.1837	0.2121	0.214	0.2131	0.1743	0.178	0.1435	0.1429	0.153	0.1162	0.1129	0.1148	0.1154	0.1135	0.1167	0.1839	0.1835	0.1903	0.1477	0.1466	0.1417	0.1543	0.1753	0.1702	0.1759	0.1766	0.1754	0.248	0.2713	0.2789	0.2824	0.2839	0.2981	0.1886	0.1899	0.1831	0.1975	0.2713	0.2043	0.2026	0.1387	0.1429	0.1409	0.1517
3.75	0.1988	0.1995	0.2017	0.2055	0.211	0.2063	0.2408	0.242	0.2408	0.1997	0.2007	0.1556	0.1544	0.166	0.1218	0.1184	0.1218	0.121	0.1186	0.1235	0.1994	0.1997	0.2062	0.1533	0.1537	0.151	0.1715	0.1969	0.1906	0.2031	0.198	0.196	0.2818	0.308	0.3194	0.3221	0.3224	0.3371	0.2122	0.2104	0.2057	0.221	0.290067	0.2266	0.2289	0.1521	0.1596	0.1582	0.1706
4	0.2148	0.2156	0.2191	0.2283	0.2345	0.2303	0.2718	0.2713	0.2707	0.2199	0.2241	0.1721	0.1713	0.1833	0.1318	0.1271	0.1306	0.1297	0.127	0.1334	0.2172	0.2158	0.2216	0.1637	0.1626	0.1604	0.1868	0.2156	0.206	0.2351	0.2266	0.2179	0.3114	0.3385	0.3518	0.3538	0.3574	0.3668	0.2338	0.2351	0.2299	0.2419	0.3134	0.2474	0.256	0.1704	0.1831	0.1772	0.1957
4.25	0.2338	0.2372	0.2393	0.2532	0.2582	0.2556	0.3033	0.3038	0.3031	0.2553	0.2608	0.1926	0.1922	0.201	0.145	0.1385	0.1421	0.1405	0.138	0.1454	0.2382	0.2374	0.2444	0.1803	0.1791	0.1774	0.2123	0.243	0.2339	0.2732	0.2648	0.2472	0.3372	0.3706	0.3813	0.3894	0.3957	0.4034	0.2548	0.2549	0.2526	0.2678	0.3375	0.2709	0.2845	0.1953	0.215	0.2113	0.2247
4.5	0.2538	0.2552	0.2606	0.2763	0.2819	0.2782	0.3371	0.3369	0.3346	0.2909	0.2938	0.2065	0.205	0.212	0.1615	0.1541	0.1584	0.1568	0.1555	0.1673	0.2551	0.2558	0.2626	0.1984	0.1974	0.1978	0.2394	0.272	0.2597	0.3045	0.2905	0.2752	0.3723	0.4036	0.4166	0.4264	0.4321	0.4389	0.2789	0.2787	0.2762	0.2918	0.360233	0.2966	0.3135	0.2289	0.2519	0.2459	0.253
4.75	0.2745	0.2762	0.2822	0.3069	0.3095	0.3057	0.369	0.3668	0.3654	0.3169	0.3321	0.2244	0.2216	0.2282	0.1813	0.1731	0.1781	0.1748	0.1754	0.1797	0.2695	0.2682	0.275	0.2157	0.2137	0.2109	0.2678	0.3064	0.2889	0.3326	0.3179	0.2978	0.4006	0.4317	0.4508	0.4619	0.4647	0.4759	0.2972	0.3013	0.2997	0.3203	0.3788	0.3187	0.342	0.2675	0.291	0.2876	0.2882
5	0.3014	0.3045	0.3111	0.3323	0.3433	0.3369	0.3885	0.3868	0.3842	0.3541	0.3665	0.2407	0.2387	0.2452	0.2013	0.1918	0.1971	0.1932	0.193	0.206	0.2844	0.2819	0.2916	0.2431	0.2416	0.2371	0.2892	0.3292	0.3068	0.3599	0.3394	0.3231	0.4257	0.4567	0.476	0.484	0.4882	0.5043	0.3156	0.3185	0.3192	0.3445	0.3862	0.3402	0.3661	0.311	0.3394	0.3277	0.3236
5.25	0.3314	0.329	0.3315	0.3523	0.361	0.3519	0.4059	0.4	0.3959	0.3714	0.3923	0.2607	0.2566	0.2629	0.2262	0.2177	0.2246	0.219	0.2192	0.2278	0.297	0.2955	0.3082	0.262	0.2629	0.2551	0.3202	0.3615	0.3429	0.3823	0.3606	0.3421	0.4549	0.4853	0.5056	0.5106	0.5098	0.5323	0.3333	0.338	0.3395	0.3722	0.4018	0.3675	0.397	0.3374	0.3704	0.3546	0.3524
5.5	0.3588	0.3604	0.3591	0.3671	0.3775	0.3723	0.4282	0.4226	0.4149	0.3949	0.41	0.2793	0.2726	0.2814	0.2442	0.2377	0.2413	0.2396	0.2409	0.2462	0.313	0.3146	0.3232	0.2764	0.2764	0.2693	0.341	0.3901	0.3714	0.4023	0.3777	0.3637	0.4747	0.5027	0.5248	0.5277	0.532	0.551	0.3574	0.3617	0.3596	0.4118	0.403867	0.4054	0.4384	0.3748	0.4057	0.395	0.3842
5.75	0.3886	0.3858	0.3842	0.3804	0.3945	0.3894	0.442	0.4393	0.4346	0.4091	0.4294	0.2975	0.2912	0.3023	0.259	0.2544	0.2565	0.2568	0.2563	0.2616	0.3366	0.335	0.3384	0.2887	0.2894	0.2841	0.369	0.4177	0.3958	0.4242	0.3998	0.3868	0.4895	0.5217	0.5426	0.544	0.5519	0.5673	0.3808	0.3843	0.3817	0.4327	0.4154	0.4283	0.4715	0.4024	0.4315	0.423	0.4077
6	0.4166	0.4069	0.4212	0.3946	0.4093	0.4053	0.4572	0.4513	0.4428	0.4397	0.4472	0.3088	0.3027	0.3156	0.2765	0.2724	0.2728	0.2714	0.2704	0.2757	0.353	0.3502	0.3554	0.3026	0.3043	0.2987	0.3858	0.4354	0.4166	0.4409	0.4184	0.4064	0.4978	0.5373	0.5561	0.5643	0.5648	0.5866	0.4029	0.4024	0.4001	0.4562	0.419233	0.4518	0.5005	0.4237	0.4553	0.4471	0.4294
6.25	0.431	0.4327	0.4377	0.41	0.4207	0.4181	0.4709	0.4688	0.4675	0.4576	0.4657	0.3282	0.3169	0.3303	0.2949	0.2895	0.2881	0.2867	0.284	0.2869	0.3651	0.3623	0.3631	0.3137	0.3168	0.3114	0.4154	0.456	0.4448	0.4522	0.4333	0.4252	0.4988	0.5486	0.5768	0.5832	0.5824	0.594	0.4182	0.418	0.4139	0.4872	0.423633	0.4764	0.5228	0.4463	0.4808	0.4781	0.451
6.5	0.4525	0.4562	0.4588	0.427	0.4433	0.4444	0.4853	0.4835	0.4783	0.4622	0.4801	0.3426	0.3336	0.3497	0.3143	0.3084	0.3063	0.3029	0.2999	0.3011	0.3711	0.3681	0.3722	0.3297	0.3324	0.3266	0.4335	0.4841	0.463	0.4684	0.4515	0.4473	0.4983	0.554	0.5758	0.589	0.5868	0.6039	0.4328	0.4302	0.4273	0.5065	0.426467	0.5014	0.5386	0.4678	0.5028	0.4932	0.473
6.75	0.4627	0.4671	0.4725	0.4445	0.4573	0.4545	0.4999	0.4982	0.493	0.4738	0.494	0.3596	0.3494	0.3698	0.3341	0.328	0.3264	0.3194	0.3135	0.3171	0.3748	0.3735	0.3774	0.3382	0.3413	0.3355	0.4505	0.5002	0.4854	0.4755	0.4626	0.455	0.5079	0.5557	0.5782	0.5913	0.5827	0.6024	0.4419	0.441	0.4367	0.526	0.433267	0.5241	0.5537	0.4842	0.5201	0.515	0.491
7	0.4824	0.4848	0.4823	0.4641	0.4805	0.4813	0.515	0.5142	0.5104	0.4989	0.505	0.3734	0.3635	0.3841	0.3512	0.3464	0.3452	0.3367	0.3295	0.3343	0.377	0.3765	0.3798	0.3447	0.3461	0.3404	0.4643	0.518	0.5024	0.487	0.4732	0.4647	0.5172	0.5567	0.5766	0.5902	0.5888	0.6071	0.4519	0.4488	0.4458	0.5425	0.436	0.5382	0.5672	0.5015	0.5334	0.5258	0.5091
7.25	0.4871	0.4923	0.486	0.4774	0.4894	0.4903	0.5302	0.531	0.5259	0.5035	0.5141	0.383	0.3724	0.3951	0.3652	0.3625	0.3626	0.3552	0.3424	0.352	0.3801	0.3792	0.3821	0.3505	0.3525	0.3477	0.4734	0.5329	0.5151	0.4959	0.4786	0.47	0.531	0.5669	0.5853	0.5928	0.5912	0.6126	0.4583	0.4583	0.4522	0.5568	0.439033	0.5534	0.5766	0.511	0.546	0.5428	0.5226
7.5	0.4965	0.499	0.4924	0.4847	0.497	0.4912	0.5437	0.5429	0.5391	0.5135	0.5171	0.3915	0.3852	0.4069	0.3776	0.3769	0.3774	0.3681	0.3591	0.3646	0.3859	0.3816	0.3891	0.3548	0.3562	0.3521	0.4848	0.5395	0.5201	0.502	0.4838	0.4746	0.5339	0.5713	0.5895	0.5961	0.5991	0.6075	0.4633	0.4588	0.4556	0.5648	0.4404	0.5657	0.5827	0.5207	0.5508	0.5459	0.5325
7.75	0.5056	0.5058	0.4983	0.4876	0.5033	0.5057	0.5598	0.5575	0.5558	0.518	0.5234	0.3992	0.3933	0.416	0.3906	0.3887	0.392	0.3794	0.3744	0.3767	0.3958	0.3901	0.3993	0.3602	0.3613	0.357	0.5008	0.5527	0.536	0.5098	0.4878	0.4804	0.5323	0.5703	0.5881	0.594	0.5926	0.6112	0.4702	0.4705	0.467	0.5666	0.441167	0.5676	0.5842	0.5287	0.5593	0.5515	0.5406
8	0.5137	0.5111	0.5094	0.4941	0.5102	0.5049	0.5684	0.5678	0.5644	0.5233	0.5263	0.4069	0.4008	0.4248	0.3988	0.3984	0.403	0.3888	0.3841	0.3872	0.4047	0.3998	0.4082	0.3661	0.3666	0.3628	0.5072	0.554	0.5405	0.5127	0.4963	0.4849	0.5418	0.5701	0.5898	0.5966	0.5973	0.6112	0.4785	0.4788	0.4751	0.5684	0.440833	0.5682	0.5845	0.5247	0.5595	0.5518	0.5453
[truncated: 165 more columns]

## Sheet: Fig1B cont.
Doubling time calculations corresponding with Fig. 1B
Strain	UTI89	UTI89	UTI89	ΔarcAΔarcB	ΔarcAΔarcB	ΔarcAΔarcB	ΔarcAΔarcB	ΔarcAΔarcB	ΔarcAΔarcB	ΔatoSC	ΔatoSC	ΔbaeSR	ΔbaeSR	ΔbaeSR	ΔbaeSR	ΔbaeSR	ΔbaeSR	ΔbaeSR	ΔbaeSR	ΔbaeSR	ΔbarA	ΔbarA	ΔbarA	ΔbarA	ΔbarA	ΔbarA	ΔbtsSR	ΔbtsSR	ΔbtsSR	ΔbtsSR	ΔbtsSR	ΔbtsSR	ΔC4931ΔC4932	ΔC4931ΔC4932	ΔC4931ΔC4932	ΔC4931ΔC4932	ΔC4931ΔC4932	ΔC4931ΔC4932	ΔC4937	ΔC4937	ΔC4937	ΔC4937	ΔC4937	ΔC4937	ΔC4937	∆cpxRA	∆cpxRA	∆cpxRA	∆cpxRA
Rate	0.00583728	0.00595045	0.00599057	0.00650155	0.00661575	0.00652903	0.006996	0.00681667	0.00679961	0.0072304	0.00756782	0.00487182	0.00474438	0.00452793	0.00617438	0.00635248	0.00613833	0.00615308	0.00629763	0.00604968	0.00527033	0.00520779	0.00515948	0.00522222	0.00528451	0.00535095	0.00672334	0.00683941	0.0065953	0.00767987	0.00705264	0.00658545	0.00734388	0.00746518	0.00767255	0.00761341	0.00768604	0.00772254	0.00628242	0.00633063	0.00646721	0.00658064	0.0102592	0.00621373	0.00693431	0.00828399	0.00869557	0.00859029	0.00806781
Doubling Time (mins)	118.745	116.487	115.706	106.613	104.772	106.164	99.0776	101.684	101.939	95.8656	91.5914	142.277	146.099	153.083	112.262	109.114	112.921	112.65	110.065	114.576	131.519	133.098	134.344	132.73	131.166	129.537	103.096	101.346	105.097	90.2551	98.282	105.254	94.3843	92.8506	90.3411	91.0429	90.1826	89.7564	110.331	109.491	107.179	105.331	67.5634	111.551	99.9591	83.6731	79.7126	80.6896	85.9152
[truncated: 165 more columns]

## Sheet: Fig1C
O.D. 600 readings for growth in urine corresponding with Fig. 1C. The highlighted cells reflect the timepoints for which the doubling time was calculated.
c	UTI89	UTI89	UTI89	UTI89	UTI89	UTI89	ΔarcAB	ΔarcAB	ΔatoSC	ΔatoSC	ΔbaeSR	ΔbaeSR	ΔbarA	ΔbarA	ΔbtsSR	ΔbtsSR	ΔC4931ΔC4932	ΔC4931ΔC4932	ΔC4937	ΔC4937	ΔcpxRA	ΔcpxRA	ΔcreBC	ΔcreBC	ΔcusRS	ΔcusRS	ΔdcuSR	ΔdcuSR	ΔdpiBA	ΔdpiBA	ΔevgAS	ΔevgAS	ΔglnLG	ΔglnLG	ΔkdpED	ΔkdpED	ΔkguRS	ΔkguRS	ΔnarP	ΔnarP	ΔnarQ	ΔnarQ	ΔnarXL	ΔnarXL	ΔenvZΔompR	ΔenvZΔompR	ΔphoBR	ΔphoBR	ΔphoPQ
0	0.096863	0.09695	0.106275	0.10055	0.092971	0.0932625	0.105475	0.092613	0.114025	0.124275	0.101538	0.11575	0.094375	0.093275	0.091938	0.136475	0.097271	0.091938	0.0927	0.136375	0.09205	0.115963	0.108075	0.092938	0.095429	0.10415	0.0945	0.111063	0.096963	0.103125	0.094463	0.093038	0.091863	0.12325	0.094688	0.10405	0.105338	0.092313	0.095813	0.091263	0.098813	0.091314	0.094129	0.103813	0.092038	0.129238	0.098025	0.107325	0.090963
0.25	0.097125	0.096625	0.097888	0.09435	0.092943	0.093625	0.095963	0.09285	0.121813	0.095713	0.099963	0.093513	0.094213	0.093375	0.091875	0.091888	0.096971	0.091588	0.092563	0.091788	0.091625	0.090763	0.101525	0.092425	0.095714	0.095475	0.094425	0.093013	0.096688	0.0948	0.09415	0.093113	0.092025	0.092738	0.094625	0.095763	0.095575	0.092463	0.095488	0.091088	0.09825	0.091129	0.094343	0.0953	0.092038	0.091713	0.097238	0.097175	0.090775
0.5	0.098125	0.097663	0.098725	0.0957	0.093386	0.0940875	0.096813	0.093575	0.122913	0.0974	0.100963	0.094788	0.095088	0.09395	0.0924	0.092763	0.097757	0.091913	0.09285	0.0924	0.091725	0.09095	0.102738	0.092763	0.0967	0.0967	0.095075	0.093875	0.0977	0.095463	0.0946	0.093688	0.09275	0.094238	0.0954	0.096663	0.096338	0.093375	0.095988	0.091438	0.099113	0.091729	0.095057	0.095888	0.0923	0.092113	0.098425	0.09835	0.091225
0.75	0.09935	0.099163	0.1004	0.099	0.094871	0.096125	0.098363	0.095475	0.123025	0.1009	0.101813	0.097675	0.097375	0.095588	0.092725	0.0946	0.099271	0.092713	0.09315	0.0939	0.092125	0.091313	0.102775	0.093875	0.098243	0.099	0.096425	0.095725	0.099063	0.096625	0.096188	0.095038	0.094338	0.09735	0.09625	0.098138	0.0981	0.095625	0.097688	0.092538	0.101113	0.0928	0.0961	0.097263	0.093363	0.093213	0.101	0.10065	0.0916
1	0.103175	0.101075	0.103975	0.104262	0.096957	0.0996625	0.10155	0.09885	0.1254	0.105363	0.105938	0.102375	0.101475	0.098588	0.093238	0.097888	0.102214	0.093988	0.093513	0.09645	0.092675	0.09235	0.10695	0.095263	0.102971	0.103913	0.099	0.099775	0.1025	0.099563	0.098138	0.097475	0.097338	0.1028	0.099	0.101575	0.101838	0.099625	0.100125	0.094625	0.104588	0.095086	0.099457	0.10025	0.0951	0.095238	0.10555	0.10555	0.091963
1.25	0.108125	0.106713	0.109463	0.108463	0.101714	0.107	0.106613	0.105588	0.130425	0.10965	0.112525	0.105738	0.107638	0.104175	0.094275	0.1044	0.107957	0.096988	0.0944	0.10165	0.09405	0.094075	0.112825	0.098413	0.108971	0.109238	0.104188	0.10265	0.10875	0.1052	0.1037	0.1027	0.102988	0.107113	0.104463	0.108025	0.108038	0.106963	0.1064	0.098825	0.11075	0.099729	0.105571	0.10605	0.099025	0.098688	0.120863	0.112513	0.092875
1.5	0.1118	0.112263	0.113663	0.1144	0.106843	0.1147	0.111738	0.1156	0.132175	0.116975	0.117275	0.110575	0.1137	0.108375	0.095875	0.112913	0.113171	0.101325	0.095513	0.10845	0.096463	0.097213	0.117938	0.103225	0.115586	0.116938	0.108625	0.107613	0.1146	0.1106	0.10835	0.10815	0.111638	0.11495	0.108913	0.114088	0.1134	0.1138	0.1123	0.105663	0.115938	0.107186	0.110829	0.111438	0.1056	0.102838	0.128225	0.120988	0.094025
1.75	0.11895	0.119925	0.120838	0.123063	0.111486	0.125537	0.120625	0.125138	0.139675	0.127025	0.127163	0.117013	0.123563	0.113913	0.098038	0.122463	0.122314	0.103963	0.096838	0.1146	0.100488	0.101788	0.127025	0.105925	0.125986	0.125825	0.116075	0.114975	0.125063	0.117438	0.116263	0.113363	0.118825	0.122863	0.116475	0.122563	0.1213	0.122688	0.122113	0.110488	0.125913	0.1144	0.1203	0.118875	0.112125	0.107225	0.129588	0.130775	0.095813
2	0.128688	0.127975	0.13115	0.129612	0.118986	0.139212	0.131925	0.1389	0.149625	0.135288	0.139238	0.124075	0.133925	0.121625	0.100675	0.1329	0.133314	0.10815	0.098425	0.123725	0.10705	0.105288	0.138338	0.110963	0.139643	0.138025	0.125738	0.125238	0.1371	0.127225	0.123538	0.122038	0.131675	0.133075	0.126725	0.133675	0.132875	0.13505	0.1302	0.116725	0.135275	0.122514	0.131971	0.128825	0.12165	0.115163	0.14285	0.143888	0.098325
2.25	0.1359	0.139888	0.139875	0.1345	0.1296	0.151737	0.144188	0.153913	0.160275	0.140675	0.151575	0.127713	0.142688	0.128638	0.102788	0.145325	0.147429	0.115313	0.100388	0.135625	0.113025	0.111263	0.151538	0.119525	0.151514	0.145425	0.138038	0.130688	0.149125	0.140313	0.135225	0.131663	0.14545	0.142313	0.138813	0.147525	0.142325	0.1469	0.142338	0.125488	0.14385	0.135	0.145386	0.140738	0.1358	0.1259	0.1527	0.1546	0.101138
2.5	0.141238	0.144325	0.146175	0.140375	0.136257	0.162175	0.155013	0.169388	0.164175	0.1484	0.161138	0.132975	0.148375	0.132988	0.104975	0.154425	0.156757	0.121263	0.101325	0.142775	0.122625	0.121413	0.161713	0.125225	0.163129	0.15505	0.145513	0.136688	0.160263	0.150813	0.140425	0.139613	0.1574	0.152113	0.145513	0.1584	0.151025	0.15695	0.145238	0.13275	0.149175	0.146786	0.1553	0.150525	0.149938	0.134363	0.164788	0.167075	0.102388
2.75	0.147363	0.15085	0.154138	0.145838	0.142143	0.172962	0.1669	0.18405	0.172675	0.155	0.173763	0.137425	0.157325	0.1382	0.10975	0.160875	0.168329	0.125288	0.103488	0.149238	0.136263	0.130225	0.171638	0.129563	0.177571	0.164488	0.154238	0.142463	0.172725	0.162125	0.147725	0.146263	0.169863	0.161938	0.154938	0.169788	0.161113	0.166825	0.152888	0.135913	0.15725	0.156629	0.169257	0.161788	0.163263	0.141313	0.177013	0.180475	0.106438
3	0.1534	0.158575	0.1625	0.151625	0.147357	0.180475	0.179213	0.198063	0.18075	0.161675	0.185188	0.142963	0.164963	0.142738	0.11515	0.167613	0.179229	0.128538	0.107	0.1546	0.150188	0.1368	0.1815	0.133638	0.1913	0.1747	0.163788	0.1493	0.185738	0.174463	0.15495	0.152588	0.183063	0.171413	0.1646	0.182725	0.172163	0.175725	0.160675	0.140263	0.1655	0.164486	0.182843	0.173888	0.178413	0.149	0.187363	0.193525	0.111688
3.25	0.158338	0.165413	0.169763	0.156438	0.152371	0.187075	0.191475	0.207763	0.188938	0.1676	0.196588	0.148288	0.1718	0.14805	0.121263	0.174388	0.189014	0.1326	0.110713	0.160825	0.160488	0.14645	0.190325	0.1383	0.203371	0.184838	0.172725	0.155363	0.198625	0.186088	0.163038	0.159413	0.195763	0.1795	0.175413	0.194875	0.18245	0.184488	0.167688	0.144213	0.1732	0.172757	0.1966	0.18545	0.192988	0.156025	0.198375	0.20645	0.117
3.5	0.163025	0.171763	0.176138	0.160037	0.157429	0.19495	0.202188	0.217925	0.196213	0.172075	0.205663	0.152063	0.177763	0.153063	0.127688	0.1798	0.197829	0.136963	0.115425	0.166488	0.173375	0.154563	0.199475	0.143263	0.214114	0.192513	0.180988	0.159688	0.21035	0.196638	0.171063	0.165725	0.207	0.186788	0.185625	0.205575	0.190513	0.1924	0.1764	0.148913	0.180663	0.180157	0.2098	0.195275	0.2084	0.162488	0.209388	0.216413	0.123675
3.75	0.166988	0.17555	0.180813	0.163538	0.160829	0.19855	0.209363	0.226025	0.2025	0.176263	0.213263	0.155313	0.182913	0.156725	0.1346	0.185013	0.205557	0.140838	0.119175	0.170788	0.185738	0.1633	0.208	0.147638	0.2228	0.198713	0.188613	0.16365	0.219313	0.205213	0.17765	0.170363	0.217075	0.193425	0.19395	0.213025	0.197338	0.1974	0.1835	0.152963	0.186263	0.184014	0.220329	0.203588	0.22385	0.168663	0.218213	0.2252	0.129913
4	0.1702	0.179525	0.185788	0.1668	0.163071	0.20225	0.217713	0.2338	0.207975	0.18	0.220925	0.158638	0.187125	0.159638	0.136438	0.19005	0.212257	0.144025	0.1225	0.174863	0.197863	0.171888	0.212063	0.151625	0.2295	0.204875	0.194863	0.167375	0.2271	0.212938	0.183813	0.173625	0.22705	0.2005	0.201075	0.219613	0.20395	0.201938	0.190688	0.155988	0.1914	0.187786	0.229	0.21195	0.235025	0.173063	0.224738	0.234338	0.132675
4.25	0.173438	0.183825	0.1903	0.169612	0.165643	0.203187	0.225788	0.237888	0.212425	0.183725	0.227088	0.1613	0.19145	0.161425	0.141788	0.193663	0.218914	0.146813	0.125013	0.178413	0.20875	0.179163	0.2188	0.1551	0.234914	0.211925	0.199863	0.1707	0.234938	0.221813	0.18975	0.176063	0.236038	0.206563	0.20755	0.227025	0.210838	0.202938	0.197488	0.15905	0.196538	0.191743	0.236671	0.2197	0.246575	0.177225	0.231675	0.2428	0.137625
4.5	0.17645	0.184913	0.193213	0.172013	0.168086	0.206838	0.230513	0.244375	0.217763	0.187225	0.23415	0.163825	0.195975	0.163613	0.145138	0.1978	0.224871	0.149075	0.127938	0.182588	0.219563	0.1863	0.223663	0.158213	0.242171	0.217375	0.205213	0.173425	0.2439	0.228588	0.193563	0.179038	0.244425	0.212188	0.21525	0.232938	0.2164	0.208838	0.201263	0.162763	0.199313	0.195729	0.245257	0.2256	0.256338	0.181275	0.239413	0.249925	0.140838
4.75	0.179638	0.1879	0.197325	0.174138	0.169186	0.208262	0.238313	0.247463	0.2217	0.189838	0.239263	0.166188	0.200113	0.165225	0.15035	0.202675	0.232329	0.151325	0.132063	0.18715	0.230663	0.191563	0.227875	0.1614	0.2472	0.224338	0.211525	0.175513	0.250725	0.236663	0.199225	0.181475	0.25275	0.215613	0.221675	0.240863	0.224225	0.211575	0.20495	0.1659	0.203038	0.201529	0.250986	0.233338	0.267125	0.184738	0.246013	0.257213	0.14625
5	0.182025	0.190813	0.199938	0.174737	0.169671	0.20985	0.24275	0.250638	0.225975	0.190288	0.242088	0.167513	0.203925	0.166475	0.154775	0.206225	0.237729	0.153775	0.135425	0.1913	0.238463	0.195263	0.233688	0.164613	0.249957	0.2254	0.215388	0.176375	0.25545	0.244213	0.205838	0.183613	0.257338	0.217563	0.22685	0.246375	0.22895	0.21335	0.208288	0.167275	0.206963	0.205986	0.255043	0.23845	0.27445	0.187538	0.249538	0.259925	0.1502
5.25	0.182675	0.196263	0.200738	0.175038	0.170986	0.211625	0.246038	0.254938	0.227313	0.1901	0.243988	0.168	0.20595	0.16765	0.159113	0.207763	0.240486	0.156013	0.138838	0.194713	0.244575	0.198388	0.237275	0.166775	0.251157	0.227163	0.217413	0.1768	0.2565	0.249763	0.210925	0.186275	0.260125	0.218325	0.228288	0.249975	0.232213	0.214413	0.211338	0.16865	0.2099	0.209371	0.256714	0.2425	0.279775	0.189413	0.25225	0.263188	0.154763
5.5	0.183413	0.197488	0.200413	0.175075	0.171214	0.2102	0.24745	0.255075	0.229725	0.190725	0.247	0.16845	0.207475	0.1675	0.16305	0.208225	0.243257	0.15795	0.141988	0.196388	0.250925	0.201163	0.239688	0.168738	0.254614	0.227813	0.218625	0.17715	0.260863	0.252238	0.21375	0.1862	0.262688	0.219825	0.231825	0.251263	0.234063	0.21385	0.213925	0.170088	0.210625	0.211714	0.260014	0.245488	0.28475	0.191025	0.256188	0.265125	0.158638
5.75	0.18415	0.193663	0.201	0.174687	0.171129	0.211388	0.250975	0.255688	0.2309	0.19015	0.249288	0.167913	0.208638	0.167713	0.166325	0.210175	0.245971	0.15915	0.145038	0.19705	0.2568	0.202863	0.240513	0.169775	0.257343	0.230675	0.219788	0.17695	0.264225	0.256113	0.215538	0.18605	0.266525	0.221363	0.23445	0.255213	0.237138	0.213713	0.214525	0.171888	0.2093	0.213443	0.262186	0.248788	0.289725	0.1917	0.260988	0.269013	0.162063
6	0.184025	0.1969	0.200025	0.174412	0.170743	0.208712	0.251838	0.253775	0.230425	0.19065	0.249525	0.168213	0.209113	0.167525	0.170475	0.212275	0.246929	0.159288	0.148538	0.198338	0.259188	0.2041	0.241913	0.170775	0.257429	0.229825	0.219238	0.1769	0.2644	0.257638	0.218263	0.184838	0.266975	0.2223	0.234575	0.256075	0.238213	0.21275	0.217413	0.172338	0.211975	0.214929	0.262186	0.250263	0.291413	0.1924	0.261013	0.270288	0.166238
6.25	0.183975	0.1944	0.200463	0.1741	0.1703	0.207338	0.255	0.254675	0.230763	0.1901	0.250175	0.1681	0.209313	0.167025	0.173388	0.2119	0.247529	0.158963	0.151475	0.199313	0.260825	0.20405	0.24495	0.1712	0.258129	0.232375	0.2186	0.176525	0.266288	0.261213	0.218688	0.184138	0.266575	0.221788	0.235813	0.259113	0.24155	0.214025	0.21895	0.173825	0.210913	0.217214	0.262757	0.254088	0.292	0.191413	0.263125	0.273175	0.169013
6.5	0.1845	0.194625	0.199463	0.173788	0.169571	0.207313	0.254425	0.256825	0.2317	0.189763	0.251838	0.168413	0.2099	0.166675	0.176488	0.214275	0.251043	0.160225	0.1539	0.20015	0.266163	0.20375	0.245125	0.171938	0.260714	0.231988	0.221	0.176188	0.2689	0.2626	0.219475	0.184863	0.27005	0.220075	0.238275	0.25995	0.242513	0.213688	0.221	0.17485	0.212088	0.219443	0.265214	0.254488	0.29635	0.190813	0.266488	0.274488	0.171863
6.75	0.184888	0.196275	0.1995	0.173212	0.168414	0.205725	0.258063	0.257575	0.230725	0.189688	0.253125	0.168138	0.210413	0.166213	0.180075	0.214938	0.250986	0.160825	0.157288	0.201625	0.268888	0.2023	0.2472	0.172663	0.261586	0.234325	0.221088	0.175888	0.270663	0.266038	0.222013	0.184938	0.271538	0.21855	0.238963	0.262525	0.24515	0.214463	0.225063	0.176675	0.2147	0.221843	0.266029	0.257213	0.298413	0.19045	0.267913	0.277225	0.175313
7	0.1856	0.193788	0.199213	0.172912	0.167543	0.204412	0.258525	0.256388	0.231675	0.190075	0.254438	0.1682	0.210375	0.166013	0.182488	0.21445	0.252843	0.160475	0.160288	0.20335	0.270575	0.20185	0.252225	0.173213	0.264214	0.234375	0.221613	0.1756	0.273838	0.2667	0.220838	0.183988	0.272338	0.219038	0.242138	0.26335	0.2464	0.213188	0.22455	0.177325	0.214025	0.222114	0.268571	0.258613	0.300425	0.190663	0.271975	0.277925	0.1786
7.25	0.185363	0.192088	0.1995	0.172712	0.166914	0.203788	0.261163	0.259413	0.232838	0.190025	0.254913	0.168163	0.212	0.165888	0.184575	0.215713	0.2544	0.161075	0.162175	0.203963	0.272725	0.200725	0.248413	0.173438	0.265486	0.2366	0.222663	0.175238	0.274363	0.270388	0.223038	0.183713	0.273613	0.217513	0.2417	0.26575	0.2491	0.212588	0.227163	0.178013	0.214325	0.223443	0.269486	0.2604	0.303475	0.190625	0.2724	0.280463	0.180688
7.5	0.185938	0.1935	0.199188	0.172662	0.166129	0.20435	0.26115	0.260263	0.23375	0.191125	0.25625	0.168688	0.211775	0.165813	0.186675	0.216913	0.255143	0.161363	0.163813	0.204763	0.273813	0.201113	0.246725	0.173388	0.267571	0.238663	0.222563	0.175463	0.277475	0.272325	0.222238	0.183888	0.2737	0.219088	0.243525	0.26715	0.250538	0.213063	0.227563	0.177938	0.215513	0.224457	0.271586	0.262663	0.30415	0.191413	0.27495	0.282713	0.182475
7.75	0.185863	0.1932	0.19935	0.172412	0.166029	0.202813	0.263975	0.2619	0.233788	0.189988	0.257263	0.16895	0.212138	0.165488	0.188013	0.217725	0.257986	0.162063	0.165275	0.205763	0.277275	0.198775	0.2534	0.17405	0.268486	0.240138	0.224625	0.17525	0.278725	0.273988	0.222688	0.182638	0.27675	0.216688	0.244763	0.269313	0.253475	0.21295	0.2297	0.178625	0.216363	0.225157	0.273229	0.264763	0.308313	0.191538	0.275725	0.285038	0.184563
8	0.185863	0.192413	0.198775	0.172437	0.1655	0.2004	0.264913	0.262675	0.23275	0.190888	0.25875	0.169738	0.212875	0.1656	0.189713	0.218663	0.258957	0.162625	0.167875	0.205738	0.277713	0.199775	0.2563	0.174563	0.269886	0.241463	0.224975	0.17525	0.279725	0.27565	0.222925	0.183188	0.277525	0.218913	0.2459	0.270613	0.254863	0.213763	0.229363	0.179863	0.217425	0.226814	0.273886	0.2663	0.309463	0.192588	0.277575	0.28695	0.1866
[truncated: 47 more columns]

## Sheet: Fig1C cont.
Doubling time calculations corresponding with Fig. 1C
Strain	UTI89	UTI89	UTI89	UTI89	UTI89	UTI89	ΔarcAΔarcB	ΔarcAΔarcB	ΔatoSC	ΔatoSC	ΔbaeSR	ΔbaeSR	ΔbarA	ΔbarA	ΔbtsSR	ΔbtsSR	ΔC4931ΔC4932	ΔC4931ΔC4932	ΔC4937	ΔC4937	ΔcpxRA	ΔcpxRA	ΔcreBC	ΔcreBC	ΔcusRS	ΔcusRS	ΔdcuSR	ΔdcuSR	ΔdpiBA	ΔdpiBA	ΔevgAS	ΔevgAS	ΔglnLG	ΔglnLG	ΔkdpED	ΔkdpED	ΔkguRS	ΔkguRS	ΔnarP	ΔnarP	ΔnarQ	ΔnarQ	ΔnarXL	ΔnarXL	ΔenvZΔompR	ΔenvZΔompR	ΔphoBR	ΔphoBR	ΔphoPQ
Rate	0.00330519	0.00375304	0.00372106	0.00312082	0.00348826	0.00494836	0.00494201	0.00528346	0.00329228	0.00321642	0.00465431	0.00278286	0.00404924	0.00308384	0.00253311	0.00448195	0.00467996	0.00260881	0.00182347	0.0039318	0.00511899	0.00408453	0.00440745	0.00282078	0.00516163	0.0043293	0.00419544	0.00335867	0.00495395	0.00467435	0.00380554	0.00355676	0.00514548	0.00404564	0.00444316	0.00490701	0.00437549	0.00472923	0.00394137	0.00327998	0.00382452	0.00456703	0.00507419	0.00458954	0.00566501	0.00381208	0.00478219	0.00505185	0.00249687
Doubling Time (mins)	209.715	184.69	186.277	222.104	198.709	140.076	140.256	131.192	210.537	215.503	148.926	249.077	171.18	224.767	273.635	154.653	148.11	265.695	380.126	176.292	135.407	169.701	157.267	245.729	134.288	160.106	165.214	206.376	139.918	148.287	182.141	194.882	134.71	171.332	156.003	141.257	158.416	146.567	175.865	211.327	181.238	151.772	136.603	151.028	122.356	181.829	144.943	137.207	277.607
[truncated: 27 more columns]

## Sheet: Fig1D
Strain	LB									N-Minimal media									Urine
UTI89	0.9165	0.9475	0.7355							0.5137	0.5111	0.5094							0.185863	0.192413	0.198775	0.172437	0.1655	0.2004
ΔarcAΔarcB	0.693	0.7752	0.7216	0.7742	0.7101	0.7375	0.7683	0.9407		0.4941	0.5102	0.5049	0.5684	0.5678	0.5644				0.264913	0.262675
ΔatoSC	0.9121	0.9045	0.9277	0.9251	0.9352					0.5233	0.5263								0.23275	0.190888
ΔbaeSR	0.9632	0.9637	0.9659	0.9526	0.9687	0.8986				0.4069	0.4008	0.4248	0.3988	0.3984	0.403	0.3888	0.3841	0.3872	0.25875	0.169738
ΔbarA	0.9253	0.9059	0.9331	0.938	0.9387	0.969				0.4047	0.3998	0.4082	0.3661	0.3666	0.3628				0.212875	0.1656
ΔbtsSR	0.9635	0.9401	0.9806	0.977	0.9551	0.9642	0.9851	0.9606	1.0129	0.5072	0.554	0.5405	0.5127	0.4963	0.4849				0.189713	0.218663
ΔC4931ΔC4932	1.0107	1.0177	0.9311	0.9195	0.9267	1.0282	1.0212	1.0335	0.9637	0.5418	0.5701	0.5898	0.5966	0.5973	0.6112				0.258957	0.162625
ΔC4937	0.9555	0.9522	0.9608	0.9462	0.9419	0.9194				0.4785	0.4788	0.4751	0.5684	0.440833	0.5682	0.5845			0.167875	0.205738
ΔcpxRA	0.917	0.9049	0.9158	0.9529	0.9605	0.8547				0.5247	0.5595	0.5518	0.5453	0.5519	0.5349				0.277713	0.199775
ΔcreBC	0.8365	0.8591	0.9583	0.9585	0.9462	0.9004				0.6012	0.6016	0.5992	0.6088	0.6245	0.6263				0.2563	0.174563
ΔcusRS	0.8841	0.935	0.9851	0.9799	0.993	0.9773				0.508	0.5076	0.5544	0.5523	0.5602	0.5674				0.269886	0.241463
ΔdcuSR	0.9716	0.9545	0.8625	0.8452	0.8588	0.9647				0.4616	0.5248	0.4887	0.5268	0.5409	0.5343				0.224975	0.17525
ΔdpiBA	0.9576	0.9647	0.9498	0.9482	0.9627	0.946				0.5089	0.5334	0.5432	0.545	0.5498					0.279725	0.27565
ΔevgAS	0.9451	0.9509	0.9481	0.975	0.9803	0.9468				0.5278	0.5226	0.5562	0.5032	0.5267					0.222925	0.183188
ΔglnLG	0.9347	0.941	0.9595	0.9503	0.9545	0.9437	0.8902			0.5812	0.5866	0.5781	0.5877	0.5909	0.5995				0.277525	0.218913
ΔkdpED	0.9639	0.9948	0.8794	0.9533	0.9631	0.915				0.529	0.5401	0.5363	0.575	0.5885	0.6147				0.2459	0.270613
ΔkguRS	0.9113	0.9121	0.9041	0.9106	0.8879	0.9107	0.9266	0.9183	0.9367	0.4713	0.4738	0.4763	0.5508	0.5435	0.5576				0.254863	0.213763
ΔnarP	0.9292	0.9574	0.8479	0.8621	0.853	1.005				0.4146	0.4104	0.4342	0.457	0.4488	0.4481				0.229363	0.179863
ΔnarQ	0.9762	0.9815	0.9724	0.9605	0.9404	0.9661				0.462	0.4957	0.4795	0.5608	0.568	0.5749				0.217425	0.226814
ΔnarXL	0.966	0.972	0.9638	0.9581	0.9782	0.9882				0.4856	0.4904	0.4898	0.5572	0.5614	0.5523				0.273886	0.2663
ΔompRΔenvZ	0.9717	0.9759	0.9886	0.9675	0.9831	0.9871				0.5551	0.5502	0.5508	0.5623	0.575	0.5704				0.309463	0.192588
ΔphoBR	0.9916	0.9697	1.0127	1.0142	1.0076	0.9002				0.5078	0.516	0.5173	0.5241	0.5331	0.5288				0.277575	0.28695
ΔphoPQ	0.9006	0.8814	0.9064	0.9049	0.9188	0.9029	0.9355	0.912	0.9513	0.4841	0.4961	0.49	0.5547	0.5462	0.5819				0.1866	0.185538
ΔpmrAB	0.981	0.9813	0.9885	0.9786	0.957	0.9368	0.9441	0.9524	0.8728	0.4501	0.4389	0.4598	0.5157	0.5071	0.5028				0.18845	0.197325
ΔqseBC	0.9321	0.9756	0.9441	0.9498	0.9348	0.9609	0.9629	0.9549	0.9912	0.4354	0.4396	0.4396	0.6011	0.5907	0.5926				0.192812	0.205212
ΔqseE	0.9803	0.9888	1.0147	0.9963	0.9911	0.9925				0.5895	0.5878	0.6002	0.5971	0.6046	0.6132				0.239513	0.204113
ΔqseF	0.9853	0.989	0.9807	0.9877	0.9751	0.8916				0.4884	0.4817	0.483	0.5818	0.5962	0.5799				0.217813	0.188713
ΔrcsDB	0.9147	0.9095	0.8856							0.4205	0.4138	0.4132	0.5311	0.537	0.5369				0.180488	0.1947
ΔrssB	0.9047	0.9107	0.9613							0.4983	0.5346	0.5192	0.5041	0.5523	0.5341				0.257557
ΔrstAB	0.9466	0.9395	0.9973	0.989	0.9939	0.9731				0.4896	0.5363	0.4496							0.278243	0.242488
ΔtorR	0.9666	0.9664	0.9433	0.9413	0.9306	0.9917				0.477	0.4747	0.4798	0.559	0.5637	0.5621				0.230788	0.18055
ΔtorS	0.9907	0.9801	0.9671	0.9835	0.9526	0.9798				0.5268	0.5285	0.5448	0.5002	0.5536	0.5527				0.226263	0.196686
ΔuhpAB	0.9794	0.9562	0.9603	0.9552	0.9712	0.9236				0.559	0.6064	0.5864	0.502	0.5095	0.516				0.254575	0.192688
ΔuvrY	0.917	0.9188	0.929	0.9272	0.9137	0.9512				0.4324	0.454	0.4546	0.4093	0.4281	0.437				0.209413	0.17155
ΔyedVW	0.986	0.9682	0.9724	0.9801	0.9883	0.9742				0.4893	0.425	0.5304	0.5414	0.544	0.5611				0.254313	0.192613
ΔypdAB	0.9479	0.9645	0.9998	0.9892	0.9919	0.9692	0.9333	0.948	0.9997	0.4411	0.4393	0.4286	0.5181	0.5177	0.5082				0.155988
ΔzraSR1R2	0.9821	0.9764	0.9232	0.9179	0.9405					0.5428	0.5317	0.5399	0.5811	0.5796	0.5988				0.3156	0.1958
