# Supplementary material for: Mapping niche-specific two-component system requirements in uropathogenic Escherichia coli
Source: Microbiol Spectr. 2024 Feb 22;12(4):e02236-23. doi: 10.1128/spectrum.02236-23 (PMC10986536; doi:10.1128/spectrum.02236-23)
Supplement: Source Data File S2 — Raw data associated with Fig. 2, 3, 4, and S3. [file spectrum.02236-23-s0002.xlsx]

## Sheet: Legend
Source Data 2. This file contains raw data underlying Figures 2, 3, 4, and S3. Each tab is labeled by the figure to which the data corresponds

## Sheet: Fig2
Strain	Adherence (% of total CFUs)												Invaded (% of total CFUs)
UTI89	5.625	5.625	5.89286	10.4192	9.16168	8.44311	10.875	14	20.25	10.3448	10	10.3448	0.005357	0.008571	0.005625	0.002156	0.002515	0.004311	0.00525	0.013	0.0115	0.005517	0.01	0.012069
ΔarcAΔarcB	24	19.2857	14.3571	13.5484	15.1613	10.8064	31.1203	16.1826	9.95851	15.2941	10.5882	11.7647	0.004286	0.003429	0.005143	0.002419	0.00129	0.00129	0.011203	0.011203	0.011203	0.006118	0.008882	0.011176
ΔatoSC	43	34.5	25	15.1335	15.1335	19.5846	34.8649	40.5405	49.4595	4.77273	2.72727	8.18182	0.0175	0.05	0.04	0.004718	0.004006	0.00819	0.017027	0.018649	0.030811	0.006818	0.005795	0.005114
ΔbaeSR	26.087	13.0435	14.3478	21.0191	7.64331	39.172	9.76744	16.7442	4.18605	19.6	4.4	6.4	0.035217	0.03913	0.04087	0.008599	0.003917	0.005255	0.011163	0.008372	0.01116	0.02	0.0104	0.0232
ΔbarA	20.2817	24.7183	30	26.8508	21.2155	22.8729	8.03571	18.75	10.7143	8.02139	7.21925	5.615	0.003592	0.003592	0.003169	0.001989	0.00232	0.001989	0.022768	0.013393	0.024107	0.002086	0.006738	0.00385
ΔbtsSR	10.579	16.1053	17.6842	31.0112	20.2247	21.236	34.4262	8.19672	13.1148	3	7.69565	6.52174	0.003789	0.003158	0.003158	0.000674	0.003034	0.002022	0.027869	0.021311	0.036066	0.004174	0.004435	0.005478
ΔC4931ΔC4932	2.94118	9.41177	17.6471	18.8372	17.4419	18.8372	20.4	15	10.8	11.25	11.875	13.125	0.028235	0.025294	0.018824	0.010116	0.009419	0.010814	0.021	0.0216	0.021	0.019375	0.01625	0.016875
ΔC4937	11.0526	10.8271	13.5338	12.2388	13.7313	11.0448	29.8851	19.5402	19.5402	11.831	5.91549	4.64789	0.00406	0.004511	0.00406	0.001791	0.001791	0.001194	0.024138	0.027586	0.01954	0.008028	0.012254	0.014366
ΔcpxRA	17.2277	32.6733	35.0495	4.55422	4.77108	3.61446	18.3673	18.3673	19.5918	15	5.71429	6.42857	0.019604	0.016337	0.011584	0.004337	0.002892	0.00506	0.03551	0.030612	0.022653	0.010714	0.015714	0.015714
ΔcreBC	19.7872	7.02128	10.8511	9.375	4.375	8.125	20	21.1765	22.3529	13.6364	16.8182	16.8182	0.005106	0.012766	0.010851	0.0075	0.015	0.0125	0.017647	0.009412	0.015882	0.010909	0.008636	0.01
ΔcusRS	4.75247	5.34654	7.42574	1.18269	1.26923	1.06731	14.0298	17.0149	5.97015	3.75	9	8.8125	0.001782	0.004752	0.002673	0.004615	0.005481	0.004904	0.020597	0.012239	0.012836	0.002625	0.004875	0.004688
ΔdcuSR	5.8209	6.71642	6.71642	21.1927	14.5872	13.7615	26.3793	24.569	33.6207	11.9118	15	13.2353	0.003134	0.003134	0.002239	0.007156	0.007982	0.014312	0.003103	0.002328	0.003879	0.007941	0.012794	0.007941
ΔdpiBA	6.28378	5.47297	3.85135	13.7069	10.6035	12.931	9	10.0714	10.0714	6.61538	6.61538	6.46154	0.00223	0.003649	0.003851	0.004914	0.004397	0.006207	0.027429	0.020357	0.017357	0.006615	0.004462	0.006923
ΔompRΔenvZ	7.5	7.5	6.34615	7.1875	11.25	12.1875	19.916	20.4202	21.4286	5.91549	5.07042	8.873	0.001731	0.002885	0.003462	0.00875	0.018438	0.0175	0.007311	0.005546	0.00479	0.008873	0.010141	0.008451
ΔevgAS	12	12.8	14.4	12.1053	12.6316	13.421	15	15.8036	14.7321	3.54546	7.36364	5.45455	0.004091	0.005455	0.003545	0.021579	0.016316	0.017632	0.004018	0.007768	0.005893	0.02	0.0116	0.0132
ΔglnLG	7.37705	6.39344	8.36066	24.0909	22.2727	17.7273	15.6522	13.0435	9.56522	8.86364	3.75	6.13636	0.01082	0.013279	0.010328	0.012273	0.015909	0.013636	0.012174	0.016522	0.007391	0.005114	0.004091	0.00375
ΔkdpED	18.3051	15	11.6949	10.9271	18.8742	28.808	23.6559	30.1075	30.1075	3.71134	6.49484	5.25773	0.02161	0.019831	0.012712	0.00457	0.005662	0.004768	0.006022	0.006667	0.008172	0.008041	0.005567	0.005567
ΔkguRS	19.4262	16.7213	18.6885	22.0588	31.7647	22.2353	27.9412	19.1177	23.5294	14.5	14	9.5	0.00541	0.004918	0.005656	0.000882	0.001765	0.002294	0.014706	0.016176	0.025	0.0165	0.0145	0.0135
ΔnarP	7.61194	6.49254	12.3134	9.28058	11.8705	12.3022	26.5487	17.5221	16.9912	15.3261	21.1957	16.9565	0.00403	0.00291	0.006269	0.009928	0.013597	0.013165	0.005841	0.006106	0.005841	0.000978	0.001402	0.002054
ΔnarQ	6.54321	7.90123	9.01235	24.4186	10.4651	11.1628	10.5405	4.59459	6.21622	9.75	9	8.25	0.004198	0.006914	0.006543	0.018837	0.020233	0.026512	0.002432	0.002973	0.001622	0.01875	0.01575	0.024
ΔnarXL	23.4247	16.0274	20.548	21.2598	19.685	26.7717	23.5023	24.8848	22.1198	7.30435	6.52174	6.26087	0.013973	0.015411	0.011096	0.001181	0.000394	0.003228	0.005253	0.004562	0.006498	0.013565	0.009913	0.00887
ΔphoPQ	13.92	18.48	18.24	10.6154	11.5385	9.46154	21.7021	17.8723	33.1915	7.92	6.72	6.24	0.00672	0.00456	0.00456	0.001846	0.002308	0.003462	0.019149	0.030638	0.011489	0.0072	0.00816	0.00432
ΔphoBR	12.9897	12.9897	16.0825	18.2432	19.5946	30.4054	23.511	15.9875	16.9279	4.01786	4.55357	5.89286	0.02103	0.01732	0.018557	0.013514	0.007432	0.007432	0.006865	0.006489	0.008276	0.005625	0.006964	0.006696
ΔpmrAB	23.6364	23.1818	23.86	8.3871	20.6452	7.41936	15.974	16.3636	17.9221	22.7586	16.5517	20.6897	0.016591	0.010455	0.014091	0.003226	0.004194	0.004839	0.03	0.035065	0.032727	0.045517	0.046552	0.041379
ΔqseBC	9.40678	9.40678	3.30509	14.589	19.726	6.57534	10.9506	14.7148	11.8631	14.4	20	22	0.003559	0.005085	0.005847	0.00226	0.002671	0.003904	0.013232	0.011407	0.010494	0.0048	0.004	0.0044
ΔqseE	6.16438	6.57534	9.86301	20	13.1579	10.7895	25.2857	19.2857	28.2857	8.65385	9.23077	8.07692	0.00411	0.006986	0.009863	0.002895	0.003684	0.002368	0.013714	0.011571	0.021	0.002885	0.004038	0.006346
ΔqseF	6.54255	5.74468	7.97872	6.07143	2.85714	2.5	10.9091	6.81818	11.7273	12.3529	7.64706	11.1765	0.005585	0.006862	0.004787	0.001786	0.004643	0.005714	0.002455	0.002455	0.002727	0.018235	0.021176	0.017059
ΔrcsDB	6.83544	6.83544	9.49367	11.087	12.1739	13.0435	14.9112	17.2189	10.1183	22.7586	31.0345	34.1379	0.003038	0.001899	0.004557	0.004348	0.000217	0.003478	0.015089	0.015444	0.013314	0.028966	0.047586	0.082759
ΔrssB	15.6164	18.0822	14.3836	13.6364	14.5455	18.1818	39.5455	23.8636	20.4546	14	25	11	0.007	0.004	0.008	0.015152	0.023939	0.015455	0.006818	0.005455	0.009545	0.01274	0.00863	0.027945
ΔrstAB	12.6429	12.4286	6.85714	15.1376	19.2661	19.9541	14.5631	21.8447	48.0583	9.40298	7.16418	8.06	0.014357	0.014143	0.014571	0.000482	0.003991	0.004679	0.00801	0.006408	0.006845	0.004174	0.004957	0.006
ΔtorR	3.78737	5.58139	7.37542	14.6154	16.1538	17.6923	14.3119	6.6055	6.88073	6.42857	6.42857	14.2857	0.003189	0.003389	0.001993	0.028462	0.023077	0.030769	0.003853	0.001651	0.002752	0.018571	0.02	0.020714
ΔtorS	7.60563	7.46479	9.71831	23.1429	15.4286	19.7143	6.26087	6.52174	5.73913	12.1429	10.7143	14.2857	0.004648	0.007465	0.00493	0.062571	0.024	0.037714	0.002609	0.002348	0.00313	0.020714	0.016429	0.017857
ΔuhpAB	14.0816	10.4082	6.42857	7.93548	14.5161	6.58064	21.0938	16.6406	23.9062	13.9286	11.0714	7.14286	0.008878	0.01102	0.015306	0.005613	0.012	0.007355	0.004219	0.00375	0.003984	0.011071	0.012143	0.008214
ΔuvrY	8.72727	9.81818	8.72727	5.5	10	5	21.7808	11.9178	9.86301	7.65957	10.2128	12.766	0.023455	0.016364	0.027273	0.0205	0.016	0.012	0.015205	0.016438	0.027123	0.006383	0.003191	0.002553
ΔyedVW	16.8367	28.7755	23.8775	34.5	28.5	40.5	29.4	25.8	33	6.26866	8.95522	9.40298	0.025102	0.034592	0.028163	0.006	0.0096	0.00585	0.0234	0.0156	0.015	0.003582	0.01254	0.01075
ΔypdAB	14.4361	20.0752	24.3609	11.831	12.4648	16.2676	22.467	9.2511	5.28634	15.8333	14.1667	11.25	0.003609	0.003383	0.003383	0.002007	0.002324	0.001056	0.00793	0.00793	0.009251	0.03	0.025833	0.016667
ΔzraSR1R2	9.13907	8.9404	4.76821	11.8182	9.09091	23.6364	50	16.25	22.5	3.11321	4.811	11.6038	0.010927	0.013113	0.022053	0.002	0.004091	0.006091	0.0125	0.00875	0.030625	0.011038	0.005377	0.005943

## Sheet: Fig3A
UTI89	∆arcA∆arcB	ΔatoSC	ΔbaeSR	ΔbarA	ΔbtsSR	ΔC4931ΔC4932	ΔC4937	ΔcpxRA	ΔcreBC	ΔcusRS	ΔdcuSR	ΔdpiBA	ΔompRΔenvZ	ΔevgAS	ΔglnLG	ΔkdpED	ΔkguRS	ΔnarP	ΔnarQ	ΔnarXL	ΔphoPQ	ΔphoBR	ΔpmrAB	ΔqseBC	ΔqseE	ΔqseF	ΔrcsDB	ΔrssB	ΔrstAB	ΔtorR	ΔtorS	ΔuhpAB	ΔuvrY	ΔyedVW	ΔypdAB	ΔzraSR1R2
14800000	30000	1200000	138000000	96000000	212000	1360000	11000000	1680000	2400000	1520000	228000	8200000	78000	5600	108000000	160000	1640000	4400000	15400000	920	66000	18000000	9400000	134000000	15800000	246000	1380000	184000	1460000	182000	82000	680000	620000	3140000000	1920000	68000
660000	340000000	266000	88000	22000	194000	194000000	940000	740000	1680000	206000	1280000	114000000	14000	2360000	20600000	12800	1380000	820000	2640000	540000	170000	216000	1360000	920000	7000	220	254000	180	54000000	5200000	820000	19200000	66000	14800000	680000	13800000
4100000	1360000	74000	800000	5600000	840000000	2260000	192000	600000	11200000	348000	2060000	7000000	104000	22200	52000	154000000	1800000	72000	58000000	8200000	164000	1120000	74000	1600000	1080000	27000	9000000	22200	620000	30000000000	252000000	10000	10400000	224000000	700000	94000
1400000	5600	11400000	340	13000000	10800000	1020000	1380000	86000	1220000	120000	128000000	15200000	600	52000	264000	78000	660000	1380000	102000000	680000	21600	360000	128000000	216000	820000	8800000	17000	22800000	160	7400000	11400	252000000	96000	800000	2040000	78000
520	11400	33800	820000	158000	1460000	23400	720	82000	6400000	660000	142000	64000000	54000	6400000	86000000	146000000	2120000	146000	48000	122000	1240000	380	13000000	13200000	112000000	14200000	2300000	1220000	38000	1060	14800	92000	230000000	1800000	1800000000	142000000
400000	80000	172000	116000	720000000	4000000000	1180000	66000000	260	940000	66000	1020000	264000	2140000	7800000	140000	980000	1160000	8200	7800000	4800	29600	400000	1880000	5400000	2100000	1880000	9400000	72000	170000	12400000	1860000	102000	1980000	12000000	64000	7400
12400000	1000000	18200000	78000	1340000	116000000	860000	132000	2460000	400000	102000000	2140000	400000	10600000	6200000	54000	10800000	9400000	176000	1100000000	1160000	90000	740000	1920000	264000	580000	14200000	164000	68000	260000	56000000	14800	132000	1260000	2400000	360000	78000
1560000	24000	28400	7800000	1780000	420000	6000000	880000	720000	284000000	840000000	1220000	460000	172000	64000	158000	266000000	4800000	420000	1620000	1320000	106000	130000	150000000	2120000	1020000	540000	12600000	240	396000	38000	244000000	780000	8000000	2300000	4400000	880000
660000	118000	18600000	2840000	48000	164000	26400	82000000	162000	720000	8400000	206000	2320	96000000	12400000	58000	256000000	1000000	820000	420	4000	4000	42000	2940000	1140000	22400	138000	17000	70000	1780000	840000	620000	10000	12200000	202000000	5200000	184000000
20	182000	20400000	116000	13800000	8000000000	17600	1460000	174000	820000	5200000	1080000	19400000	88000000	540000	13400	248000	17600000	70000	4000000000	10400	204000	860000	300000	126000000	128000000	234000000	640000	960000	1940000	260000	128000000	160000	1700000	140000000	6400000	24400
64000000																																		22200
1440																																		80000
380																																		74000
6800000																																		1600
740000																																		2100000
118000																																		286000
1000000																																		1080000
16400000																																		3900000
170000																																		1500000
110000000																																		740000
92000
154000
1020000
156000000
580000
90000
780000
7400000
12400000
118000000
2540000
146000000
23800000
22800000
7200000
1400000
19400000
1620000
1400000
4200
400000
1180000
108000000
4400000
1900000
44000000
680000
8000
168000
44000

## Sheet: Fig3B
UTI89	∆arcA∆arcB	ΔatoSC	ΔbaeSR	ΔbarA	ΔbtsSR	ΔC4931ΔC4932	ΔC4937	ΔcpxRA	ΔcreBC	ΔcusRS	ΔdcuSR	ΔdpiBA	ΔevgAS	ΔglnLG	ΔkdpED	ΔkguRS	ΔnarP	ΔnarQ	ΔnarXL	ΔompRΔenvZ	ΔphoBR	ΔphoPQ	ΔpmrAB	ΔqseBC	ΔqseE	ΔqseF	ΔrcsDB	ΔrssB	ΔrstAB	ΔtorR	ΔtorS	ΔuhpAB	ΔuvrY	ΔyedVW	ΔypdAB	ΔzraSR1R2
5400	19400	94000	110000	1300	7600	314000	3200	5200	148000	600	70000	2440	9000	24000	9800	10200	12400	17800	4360	8800	38000	20	14200	66000	7200	28000	9400	120000	4600	11200	1180	8400	4400	2020000	2080	4800
4000	38000	8800	140	1760	29600	2280000	1820	8000	30000	42000	18800	40000	780	1440	46000	12400	14000	64000	6400	70000	6600	5000	6000	10400	5800	160	12000	18000	68000	18880	1680	360000	9800	5800	17200	26400
28400	11000	8000	66000	7200	16400	136000	96000	30400	22800	2400	8600	30200	36200	3160	780000	13200	8800	60	7000	560	62000	5200	10600	12800	5400	1720	6800	78000	8800	5400	52000	5800	48000	94000	25400	160
3280	40	9800	100	6800	2800	64000	2820	7000	10200	7200	16000	27600	35000	14800	3800	3380	15600	80000	84000	140	840	600	460000	11800	36000	5000	37200	56000	360	38000	460	1720000	660	1840	9600	940
20	120	1240	640	2800	3980	70000	120	40	5000	7600	18600	14200	86000	14200	48000	18800	1900	520	3620	160	920	1520	4780	26200	21200	6200	25800	100000	4800	3400	4000	6000	7600	11000	43600	74000
9600	720	7800	500	130000	104000	1600	14600	3800	4200	400	1060	19200	98000	3400	18600	31200	16200	30800	20	31400	4400	24000	13000	150000	110000	148000	11000	8000	3400	118000	22200	4000	42000	19200	20200	140
252000000	1700	116000	380	68000	104000	114000	12600	1640	8000	8200	19200	28200	25600	35600	23600	7600	17200	37400	49600	1800	54000	68000	40000	6800	52000	64000	16000	20	5000	6200	46000	8400	20000	1020	8800	13000
1060	600	10200	194000	4800	2720	23400	2060	3600	96000	1440	46000	2400	3520	7000	600000	13200	2220	17000	3420	11000	7800	540	108000	4800	1300	50000	11200	7200	7600	13000	80000	13000	4800	8200	9200	14200
200	8200	76000	30000	10400	3060	276000	760	5800	4200	1880	16400	2120	10800	600	74000	17800	10600	120	340	12400	220	1100	40000	18200	1940	360000	280	96000	4200	1060000	10800	3000	72000	15400	16800	1780
1520	92000	142000	72000	7400	106000	22000	960	5600	1100	4200	600	14200	13600	17600	1340	820	1000	9800	7000	640	5000	86000	13800	510000	440	278000	4000	104000	40	8200	66000	100000	4200	25000	106000	90000
10600																																		74000
60																																		440
20																																		4600
16400																																		18000
26000																																		31800
12600																																		43400
2460																																		36400
14000																																		22200
15800																																		31800
42000																																		25800
96000
110000
176000
1040000
50000
6200
3800
64000
128000
100000
17800
17600
348000
1800000
460000
3400
52000
226000
132000
1600
480
13800
8200
68000
13800
3800
1100
900
2360
6800

## Sheet: Fig3C
UTI89	∆arcA∆arcB	ΔatoSC	ΔbaeSR	ΔbarA	ΔbtsSR	ΔC4931ΔC4932	ΔC4937	ΔcpxRA	ΔcreBC	ΔcusRS	ΔdcuSR	ΔdpiBA	ΔompRΔenvZ	ΔevgAS	ΔglnLG	ΔkdpED	ΔkguRS	ΔnarP	ΔnarQ	ΔnarXL	ΔphoPQ	ΔphoBR	ΔpmrAB	ΔqseBC	ΔqseE	ΔqseF	ΔrcsDB	ΔrssB	ΔrstAB	ΔtorR	ΔtorS	ΔuhpAB	ΔuvrY	ΔyedVW	ΔypdAB	ΔzraSR1R2
54000	1300000	740000	960000	4600000	11400000	12000000	60000	24400000	58000	64000	220000	19800000	228000	960	1120000	340000	9200000	740000	9200000	320000	420000	1700000	400000	7800000	2180	60	680000	3000	2720	5400000000	360	4800000	54000	980000	20000000	8400000
15200000	460000	12800	820000	280000	1260000	10800000	6400000	162000	5800	104000000	580000	3280000	1360000	7200000	5040	1620	1480000	12000	540000	700000	11600000	740000	104000	3800	8600000	10400000	8400	204000	840000	760000	36000	5400000	1120000	1100000	1600000	7200
1940000	8000000	780000	1660000	920000	1000000	188000	860000000	8200000	88000	100000000	1240	2680000	6000000	24400000	82000	300000	4000000	960000	16400	14000000	520000	760000	1700000	1600	9600000	5600000	1540000	1060	68000	5800000	106000	24000	6200	152000000	236000	92000
17800000	2040000	10200000	190000	480000	14800000	4200000	180000	60000	9600	15800000	1000000	218000	1140000	720000	50000	126000	1260000000	156000	18800	900	1980000	440000	9600000	2300000	15400000	6000000	2160000	14600000	278000000	36000	4800	740000	900	9000000	1200	2340000
7800000	17200000	1280000	400000	7200	5000000	1940000	5400	720000	4800	1860000	150000	1380000	24600	1420000	480	1600	154000000	4000000	920000	90000000	2520000	1020000	480000	440000	10000000	600000	8600	186000	1340000	700000	15200	960000	40000000	2020000	1220000	700000
11000000	17600	126000	174000	1360000	138000000	38000000	62000000	174000	138000	102000000	32400	680000	13200000	1120000	9600	1660000	320000	35800	1220000	1180000	2540000	660000	15200000	44000000	1820000	3400	166000	1500000	740	620000	5000000	92000	11400000	360000	272000	10400000
136000	440000	1360000	1140000	32000	1540000	244000	136000	8800	5600	12800000	19800	2820	72000000	900000	1440000	18600000	1560000	760000	1120000	760000	400000	58000	1680000	580000	520000	56000	82000	2600	74000000	15800	760000	280000	5600	18200000	12000000	12400000
112000000	16400000	9200000	8200000	162000	15000000	56000	13200000	132000	1200000	322000	20400000	27800000	23400	1060000	10400	118000	1180000	274000	146000	180000	1260000	580000	12800000	840000	7200	24400000	1820000	1880	14000	760000	780000	104000000	880000	106000	1640000	13000
94000	18600	1180000	126000	620000	6800000	7800000	940000	580000	80000	5000	38800000	1420000	5200000	11600000	1120	520000	6400000	1400000	212000000	54000000	320	1120000	19600	1620000	7800000	9600000	12600000	1980000000	800000	2060000	82000	1500	14400	222000	960000	1540000
10000000	440000	1140000	78000	360000	940000	6200000	5200	800000	1820000	138000000	532000	1720000	1440000	12800000	176000	12000000	20000000	476000	20400000	92000000	860000	50000	1860000	760000	106000000	68000000	248000	11000000	900000	2080000	70000	18000	28000	1720000	13800	640000
152000000																																		10200000
1180000																																		3800000
102000000																																		92000
12200000																																		4600000
9200000																																		11600000
18400000																																		9000000
4200000																																		180000
4000000																																		78000
3600000																																		38000
14800000																																		14400000
114000
12000000
180000
1240000
18000
20000
1600000
4000000
11200000
3000000
1580000
26800
1940000
3800000
112000
7400
8000000
164000000
24400000
62000
1580000
98000000
5200000
11600000
5600000
3800000
4600
5600000
40000
32000000

## Sheet: Fig4A
	UTI89	∆arcA∆arcB	ΔnarXL	ΔphoPQ	ΔrssB
Luminal CFUs	234000	210000	138000	72000	84000
	37200	45000	108000	138000	156000
	88800	708000	624000	138000	780
	240000	432000	720000	426000	25200
	44400	342000	1000000	66600	43200
	46800	138000	3000000	5520	90000
	138000	156000	106800	738000	360000
	19800	690000	2000000	130800	84000
	84000	62400	20	420000	180000
	73200	66000	312000	55200	38400
	12000	102000			84000
	282000	39000			24000
	168000	168000			16200
	72000	3600			174000
	120	2580			102000
	168000	37800			198000
	132000	4140			52200
	210000	1140			11400
	132000	2000000			1500
	20	3900			31800

## Sheet: Fig4B
	UTI89	∆arcA∆arcB	ΔnarXL	ΔphoPQ	ΔrssB
Intracellular CFUs	440	700	120	1640	40
	280	580	20	1360	60
	140	20600	1040	5600	20
	220	360	880	6600	20
	340	700	160	320	20
	700	760	740	1400	20
	160	1420	14200	1400	120
	40	1160	3000	4400	220
	1100	200	600	3800	420
	180	280	2000	200	2400
	100	1100			20
	120	40			20
	20	440			20
	100	240			80
	20	200			60
	20	240			20
	80	200			20
	220	1160			40
	80	120			60
	100	520			160

## Sheet: Fig4C
	UTI89	∆arcA∆arcB	ΔrssB
IBCs per Bladder	36	74	8
	21	169	8
	23	80	3
	15	19	1

## Sheet: Fig4D
Data for the time-to-resolution of bacteruria graph (Fig. 4D). A value of 1 indicates resolution of bacteruria on the corresponding day and a value of 0 indicates persistent bacteruria. Additional description is present in the manuscript's methods section. CFU data is presented in Fig. S3.
Days	UTI89	ΔarcAΔarcB	ΔnarXL	ΔphoPQ	ΔrssB
27	0
27	0
27	0
27	0
27	0
3	1
27	0
27	0
27	0
7	1
14	1
1	1
3	1
27	0
27	0
27	0
27	0
3	1
27	1
21
3		1
1		1
7		1
14		1
27		1
7		1
27		0
14		1
7		1
3		1
7		1
7		1
27		0
7		1
27		0
7		1
1		1
7		1
3		1
3		1
27			0
7			1
27			0
27			0
27			0
7			1
27			0
3			1
27			0
27			0
14			1
14			1
3			1
7			1
7			1
14			1
27			1
7			1
14			1
7			1
7				1
1				1
7				1
14				1
3				1
14				1
27				0
27				0
7				1
14				1
3				1
3				1
1				1
3				1
3				1
27				0
14				1
14				1
27				0
27				0
14					1
14					1
14					1
21					1
27					0
1					1
14					1
3					1
14					1
3					1
27					1
3					1
14					0
27					0
14					1
1					1
21					1
7					1
3					1
7					1

## Sheet: Fig4E
	UTI89	∆arcA∆arcB	ΔnarXL	ΔphoPQ	ΔrssB
28 day Bladder CFUs	100000000	20	40	180	20
	10000000	40	20	1060	40
	280		5000000000	100000	20
	200000000	160	1000000000	20	20
	50000000	60	3000000000	20	100000000
	300	20	7000	1000	100000000
	100000000	780000	200000000	8000000	8000000
	200000000	220	56000	60000000	24600
	100000000	60	9000000	560	2700
	580	160	3600	1380	1560
	340	40	100000000	500	100000000
	80	20	20000000	500	20
	540	80	300	1620	100
	900000000	200000000	100	820	20
	700000000	2000000	20	940	4000000000
	1660	3200	120	900000	600000000
	380	220	340	900	6000000
	22000	180	140	1280	70000000
	22000	220	20	2000000	34000
	20000	1320	20	1000000	28000

[truncated: 3 more sheets: Fig4F, Fig4G, FigS2]
