# Supplementary material for: Mapping niche-specific two-component system requirements in uropathogenic Escherichia coli
Source: Microbiol Spectr. 2024 Feb 22;12(4):e02236-23. doi: 10.1128/spectrum.02236-23 (PMC10986536; doi:10.1128/spectrum.02236-23)
Supplement: Supplemental tables — Tables S1 and S2. [file spectrum.02236-23-s0004.xlsx]

## Sheet: Table S1
Supplementary Tables 1: Strains and plasmids used in this study
Name	Description	Source
pCOM::GFP	GFP expression plasmid	(13)
pCP20	Temperature sensative vector encoding FLP recombinase	(24)
pKD4	Vector used as template with kan flanked by FRT sites	(23)
pKM208	Vector encoding red and gam under control of lacI	(22)
UTI89	Wild-type UPEC cystitis isolate	(19)
UTI89 ∆arcA∆arcB	Deletion mutant of the specified system	(63)
UTI89 ∆btsSR	Deletion mutant of the specified system	(56)
UTI89 ∆evgSA	Deletion mutant of the specified system	This study
UTI89 ∆kguRS	Deletion mutant of the specified system	(78)
UTI89 ΔphoPQ	Deletion mutant of the specified system	(58)
UTI89 ΔpmrAB	Deletion mutant of the specified system	(25)
UTI89 ∆qseBC	Deletion mutant of the specified system	(55)
UTI89 ∆rssB	Deletion mutant of the specified system	This study
UTI89 ∆ypdAB	Deletion mutant of the specified system	This study
UTI89 ΔatoSC	Deletion mutant of the specified system	This study
UTI89 ΔbaeSR	Deletion mutant of the specified system	This study
UTI89 ΔbarA	Deletion mutant of the specified system	This study
UTI89 ΔC4931ΔC4932	Deletion mutant of the specified system	This study
UTI89 ΔC4937	Deletion mutant of the specified system	This study
UTI89 ΔcpxRA	Deletion mutant of the specified system	This study
UTI89 ΔcreBC	Deletion mutant of the specified system	This study
UTI89 ΔcusSR	Deletion mutant of the specified system	This study
UTI89 ΔdcuSR	Deletion mutant of the specified system	This study
UTI89 ΔdpiBA	Deletion mutant of the specified system	This study
UTI89 ΔglnLG	Deletion mutant of the specified system	This study
UTI89 ΔkdpED	Deletion mutant of the specified system	This study
UTI89 ΔnarP	Deletion mutant of the specified system	This study
UTI89 ΔnarQ	Deletion mutant of the specified system	This study
UTI89 ΔnarXL	Deletion mutant of the specified system	This study
UTI89 ΔompRΔenvZ	Deletion mutant of the specified system	This study
UTI89 ΔphoBR	Deletion mutant of the specified system	This study
UTI89 ΔqseE	Deletion mutant of the specified system	This study
UTI89 ΔqseF	Deletion mutant of the specified system	This study
UTI89 ΔrcsDB	Deletion mutant of the specified system	This study
UTI89 ΔrssB	Deletion mutant of the specified system	This study
UTI89 ΔrstAB	Deletion mutant of the specified system	This study
UTI89 ΔtorR	Deletion mutant of the specified system	This study
UTI89 ΔtorS	Deletion mutant of the specified system	This study
UTI89 ΔuhpAB	Deletion mutant of the specified system	This study
UTI89 ΔuvrY	Deletion mutant of the specified system	This study
UTI89 ΔyedVW	Deletion mutant of the specified system	This study
UTI89 ΔypdAB	Deletion mutant of the specified system	This study
UTI89 ΔzraSR	Deletion mutant of the specified system	This study

## Sheet: Table S2
Supplementary Table 2: Primers used in this study
Name	Sequence	Purpose	Source
atoSC_KO_F	ATGCATTATATGAAGTGGATTTATCCACGCCGCTTACGCAATCAAATGATGTGTAGGCTGGAGCTGCTTC	Gene deletion construction	This study
atoSC_KO_R	ACATCCGCCGGATCGATACCGTATTCCTGGAGTTTATACATCAATGCACGCATATGAATATCCTCCTTAG	Gene deletion construction	This study
atoSC_test_F	GTGACCGATGGAGTGTGGT	Construct test primers	This study
atoSC_test_R	AGGAGAATGAGCGGCTATG	Construct test primers	This study
baeSR_KO_F	AAGTTCTGGCGACCCGGTATTACCGGCAAACTGTTTCTGGCGATTTTCGCGTGTAGGCTGGAGCTGCTTC	Gene deletion construction	This study
baeSR_KO_R	GCGAAAATCGCCAGAAACAGTTTGCCGGTAATACCGGGTCGCCAGAACTTCATATGAATATCCTCCTTAG	Gene deletion construction	This study
baeSR_test_F	CAACAGTCTGCTGTCGATG	Construct test primers	This study
baeSR_test_R	CTGGTCTGAAGGCCATCTC	Construct test primers	This study
barA_KO_F	ATGACCAACTACAGCCTGCGCGCACGCATGATGATTCTGATCCTGGCACCGTGTAGGCTGGAGCTGCTTC	Gene deletion construction	This study
barA_KO_R	TTACCCGAGAATTTTGCTGGCTTCGCGCGCTACATTATCCATCTCGTCCACATATGAATATCCTCCCATATGAATATCCTCCTTAG	Gene deletion construction	This study
barA_test_F	AGAGTCGAGGTCGTTGACTG	Construct test primers	This study
barA_test_R	CGTGCATGGTGCGTTAAGAC	Construct test primers	This study
C4932_C4931_KO_F	CTGCTGATGGAAGATGATTATGATATTGCAGCTCTGTTGCGGCTTAATCTGTGTAGGCTGGAGCTGCTTC	Gene deletion construction	This study
C4932_C4931_KO_R	CGTTGAATCAGTCAACCTGATATCACCACCGTGTAGTACCAGCATCCTGCCATATGAATATCCTCCTTAG	Gene deletion construction	This study
C4932_C4931_test_F	CAGCGTAACCACAGAGGATGTA	Construct test primers	This study
C4932_C4931_test_R	GGTTTACCGCCTTGCTTACATG	Construct test primers	This study
C4937_KO_F	TTATATATCTTTTGATTTTATTCGTAACCACTCATGTTGATCTAAACCTAGTGTAGGCTGGAGCTGCTTC	Gene deletion construction	This study
C4937_KO_R	ATGGCTAAAATAAGAACAAAGGCTCGAGCTTTGGACATGCTTGGCAGACACATATGAATATCCTCCTTAG	Gene deletion construction	This study
C4937_test_F	TGGCGTGATGACATCTGCG	Construct test primers	This study
C4937_test_R	GCAATGCTGTACCTTGCGAAC	Construct test primers	This study
cpxRA_KO_F	ACTCCGCTTATACAGCGGCAACCAAATCACCAGCCGTAAACCGCCCAGCGGTGTAGGCTGGAGCTGCTTC	Gene deletion construction	This study
cpxRA_KO_R	GAAGGCTTCAACGTGATTGTTGCCCACGATGGGGAACAGGCGCTTGATCTCATATGAATATCCTCCTTAG	Gene deletion construction	This study
cpxRA_test_F	GCTATCAGCGTCGCATCAG	Construct test primers	This study
cpxRA_test_R	GATGATGACCGAGAGCTGAC	Construct test primers	This study
creBC_test_F2	GCTCGCTTATCTGGCTTACTC	Construct test primers	This study
creBC_test_R2	ACAATCACCTGCCGAATCAGC	Construct test primers	This study
creBC_KO_F	CAACGGGAAACGGTCTGGTTAGTCGAAGACGAGCAAGGGATAGCCGATACGTGTAGGCTGGAGCTGCTTC	Gene deletion construction	This study
creBC_KO_R	TGCAGGAAGGTGGCGTGCTGGCCTCGCTTCGACTTCACCGTCACTTCACACATATGAATATCCTCCTTAG	Gene deletion construction	This study
cusSR_KO_F	TTAAGCGGGTAATATGATAACAAACCTTGTCCCCCGCACATCTGACGTTACGTGTAGGCTGGAGCTGCTTC	Gene deletion construction	This study
cusSR_KO_R	ATGAAACTGTTGATTGTCGAAGATGAAAAGAAAACCGGAGAATACTTGACCATATGAATATCCTCCTTAG	Gene deletion construction	This study
cusSR_test_F2	CTGATGAACATAATGACCGCTAAC	Construct test primers	This study
cusSR_test_R	GATCAGATGGCAATCGCTTATTG	Construct test primers	This study
dpiBA_KO_F	ATGTTGCAGCTTAAAGAGAATAAACAGTTTGCATTTTTCCAAAGACTGGCGTGTAGGCTGGAGCTGCTTC	Gene deletion construction	This study
dpiBA_KO_R	TCACCCACTGTGGTATATGCGTTGCGGTCTGCCAACTTTGCCGTGAACAACATATGAATATCCTCCTTAG	Gene deletion construction	This study
dpiBA_test_F	ACATCCGTCAAAGAGGCTCG	Construct test primers	This study
dpiBA_test_R	GTTGCTACAGAGCTGATGGTG	Construct test primers	This study
envZ_ompR_KO_F	TTCTTTTGTCATGCCCTGCGCCCGCGTTACCGGCACTGGCAGCCAGGCGCGTGTAGGCTGGAGCTGCTTC	Gene deletion construction	This study
envZ_ompR_KO_R	CAAGAGAACTACAAGATTCTGGTGGTTGATGACGACATGCGCCTGCGCGCCATATGAATATCCTCCTTAG	Gene deletion construction	This study
envZ_ompR_test_F	GAAGCTGGAGAATATCTATCCAGTATC	Construct test primers	This study
envZ_ompR_test_R	GATTTAGCTGGTGACGAACGTG	Construct test primers	This study
evgAS_KO_F	ATGAACGCAATAATTATTGATGACCATCCTCTTGCTATCGCAGCAATTCGGTGTAGGCTGGAGCTGCTTC	Gene deletion construction	This study
evgAS_KO_R	GTCATTTTGCTGACAGAAAACAGTAATCTCCTGGTCCAGCTCTGCAATGTCATATGAATATCCTCCTTAG	Gene deletion construction	This study
evgAS_test_F	GTCTGTATTACTACAAGGAGAAGG	Construct test primers	This study
evgAS_test_R	GATGTGCTGGTAAATAGCTCC	Construct test primers	This study
glnLG_KO_F	CTCCATCCCCAGCTCTTTTAACTTACGCGTCAGGGTGTTGCGGCCCCAGCGTGTAGGCTGGAGCTGCTTC	Gene deletion construction	This study
glnLG_KO_R	GCAACAGGCACGCAGCCCGATGCTGGGCAGATCCTCAACTCGCTGATTAACATATGAATATCCTCCTTAG	Gene deletion construction	This study
glnLG_test_F	GATCATACTGAACTTATCGGAACAG	Construct test primers	This study
glnLG_test_R	TGGTGCAACCTGTTCAGGAG	Construct test primers	This study
kdpED_KO_F	TCATGGCATAAACCGATACCCAATACCGGTTTCAGTAATAAAATGGCGGGGTGTAGGCTGGAGCTGCTTC	Gene deletion construction	This study
kdpED_KO_R	ATGAATAACGAACCCTTACGTCCCGACCCCGATCGTCTGCTGGAACAAGCCATATGAATATCCTCCTTAG	Gene deletion construction	This study
kdpED_test_F	TCTGTGTCAGTTGAAGGTAGG	Construct test primers	This study
kdpDE_test_R	CGTAATCTCAGCGTTGAACAG	Construct test primers	This study
narP_KO_F	CCTGAAGCAACGCCTTTTCAGGTGATGATTGTGGATGATCATCCACTTATGTGTAGGCTGGAGCTGCTTC	Gene deletion construction	This study
narP_KO_R	TGCCCCGCGTTGTTGCAGGAACAGAATGGTGGCCGCCACGCGTGAGCGGACATATGAATATCCTCCTTAG	Gene deletion construction	This study
narP_test_F2	TCCTGATGAGAAGCTGATGCA	Construct test primers	This study
narP_test_R2	GCAGGCGATGCAACATTTGTC	Construct test primers	This study
narQ_KO_F	GAAGACGCGTGTGATTGTTAAACGACCCGTCTCGGCCAGTCTGGCCCGGGCGTGTAGGCTGGAGCTGCTTC	Gene deletion construction	This study
narQ_KO_R	CAGCTGACTTTCCTCACCCTCCGCAGAGCGAAAGCTAATACTCACTAACGCATATGAATATCCTCCTTAG	Gene deletion construction	This study
narQ_test_F	CTTACAGGGGAATCGGCAATG	Construct test primers	This study
narQ_test_R	CTGAACCTTAAGTGCCACTATTC	Construct test primers	This study
narXL_KO_F	CGCTCCTGATGCACCCATACCGCAGCTTCCACGCGAGACTTTAGCTTCATGTGTAGGCTGGAGCTGCTTC	Gene deletion construction	This study
narXL_KO_R	ACGTTGTCTCTCTCCGCTCACCCTGGTTAATCAGGTTGCGCTTATTGTGTCATATGAATATCCTCCTTAG	Gene deletion construction	This study
narXL_test_F	CTGGACGCTGATCATGCCT	Construct test primers	This study
narXL_test_R	CCATTCCAGAATGTATCGTCAC	Construct test primers	This study
phoBR_KO_F	ATGGCGAGACGTATTCTGGTCGTAGAAGATGAAGCTCCAATTCGCGAAATGTGTAGGCTGGAGCTGCTTC	Gene deletion construction	This study
phoBR_KO_R	TTAATCGCTGTTTTTGGCAATTAAACGTTCCGGGATAACAAAACTGAAACCATATGAATATCCTCCTTAG	Gene deletion construction	This study
phoBR_test_F	TAACCTGAAGATATGTGCGACG	Construct test primers	This study
phoBR_test_R	GACATGGCTAATCATGCGAACA	Construct test primers	This study
rcsDB_KO_F	ATGCGTCAGAAAGAGACAACGGCCACGACCCGCTTTTCACTCCTACCGGGGTGTAGGCTGGAGCTGCTTC	Gene deletion construction	This study
rcsDB_KO_R	TTAGTCTTTATCTGCCGGACTTAACGTCACAGAAGAGAGATAATTCAGCACATATGAATATCCTCCTTAG	Gene deletion construction	This study
rcsDB_test_F	GAATCATCAATCAGGTAAGAGTCTGG	Construct test primers	This study
rcsDB_test_R	CGCATCTGGCATTCAGTGC	Construct test primers	This study
rssB_KO_F	TCATTCTGCAGACAACATCAAGCGCAGCCGACCACCGGTTCCCCATATTTGTGTAGGCTGGAGCTGCTTC	Gene deletion construction	This study
rssB_KO_R	ATGACGCAGCCATTGGTCGGAAAACAGATTCTCATTGTTGAAGATGAGCACATATGAATATCCTCCTTAG	Gene deletion construction	This study
rssB_test_F2	GGAGAGAACATGACGCAGC	Construct test primers	This study
rssB_test_R	CTACGCTTGATTTCCATCGC	Construct test primers	This study
rstAB_KO_F2	ATGAACACTATCGTATTTGTGGAAGATGATGCGGAAGTCGGTGCACTGATGTGTAGGCTGGAGCTGCTTC	Gene deletion construction	This study
rstAB_KO_R2	GTTCGCTGGTGTCACAATTAACCGTACCGCCCATTGCCAGTGCTATAGAGCATATGAATATCCTCCTTAG	Gene deletion construction	This study
rstAB_test_F	CAAGTCATCAGTAGAATACCTGATG	Construct test primers	This study
rstAB_test_R	AGCACAATGGTGGTGACTTGAC	Construct test primers	This study
torR_KO_F	TCAGCACACATCAGCGGCTAAGAAATAACCTTCGCCATGTTGTGTCACCAGTGTAGGCTGGAGCTGCTTC	Gene deletion construction	This study
torR_KO_R	ATGCCACATCACATTGTTATTGTTGAAGATGAGCCGGTTACCCAGGCGCGCATATGAATATCCTCCTTAG	Gene deletion construction	This study
torR_test_F	ATCGGTGTCTGATAATGTCAGC	Construct test primers	This study
torR_test_R	GTCAGGATGAACAGCTTACGG	Construct test primers	This study
torS_KO_F	TCAGGTCTTTCTTATTAACCATGCTTCCAGAGCGGCAACACTGCGTGTAAGTGTAGGCTGGAGCTGCTTC	Gene deletion construction	This study
torS_KO_R	GTGAATTTAACCCTGACCCGAAGACTCTGGATGGGCTTTGCCCTGATGGC CATATGAATATCCTCCTTAG	Gene deletion construction	This study
torS_test_F	TCTCTGCCATGATTTTGCCAG	Construct test primers	This study
torS_test_R	GCGCATGATAGCCTCATCAA	Construct test primers	This study
uhpAB_KO_F	GACATAACGTTGAGGTAGAGAAACGCTGACACGCGTGCCGTGCAGACAGGGTGTAGGCTGGAGCTGCTTC	Gene deletion construction	This study
uhpAB_KO_R	GTTGCCCTTATAGACGATCACCTTATCGTCCGCTCCGGCTTTGCGCAGCTCATATGAATATCCTCCTTAG	Gene deletion construction	This study
uhpAB_test_F	GTGAAGTAAAACAGCGCGTAAC	Construct test primers	This study
uhpAB_test_R	CTCAAGGCTTGAACAACATCG	Construct test primers	This study
uvrY_KO_F	ACTTGATAATGTCTCCGCATTACACAGACCATGGCGAATTGCCAGGTGAGGTGTAGGCTGGAGCTGCTTC	Gene deletion construction	This study
uvrY_KO_R	CGTATCCCTGCGCGCACCAGTTCGTGGTCATCAACAAGTAGAACGTTGATCATATGAATATCCTCCTTAG	Gene deletion construction	This study
uvrY_test_F2	CGTACCACCAGCATCGTACAT	Construct test primers	This study
uvrY_test_R2	CCATAACTGTGGACAATCGAATTGAC	Construct test primers	This study
yedVW_KO_F	CGTAATCCGGAACACATTATGCTTACTGAGATAGTGATACGTAGCACTTCGTGTAGGCTGGAGCTGCTTC	Gene deletion construction	This study
yedVW_KO_R	TCCAGGGTAACCTTACAGCAGCATTACAATTTTGTAATGAACCAGGCTGTCATATGAATATCCTCCTTAG	Gene deletion construction	This study
yedVW_test_F	GTAAGCGCATAATCAATCGCA	Construct test primers	This study
yedVW_test_R	CAAGAGTGACTGTCACGTCG	Construct test primers	This study
qseF_KO_F	CGTGTTTTTCGACGACGGTAATTCAATGCGGAAACAAACGTCTTGCCCGCTCTCGGTGTAGGCTGGAGCTGCTTC	Gene deletion construction	This study
qseF_KO_R	GCATTTTTGCTGATTCTGCTGCCCCTGTTGGTGCTGGCATGGCAAGCCTGCATATGAATATCCTCCTTAG	Gene deletion construction	This study
qseF_test_F	CAGAGCGTACATGTCGTACG	Construct test primers	This study
qseF_test_R	CTATTCGCGTCTGACGAGAG	Construct test primers	This study
qseE_KO_F	CTTGAAATCGTTTGCATCCAGTTCGTGTCGGGAAAGCAGTTTATAAAATTGTGTAGGCTGGAGCTGCTTC	Gene deletion construction	This study
qseE_KO_R	CATAAACCTGCGCATTTATTACTGGTCGATGATGATCCGGGATTGCTGAACATATGAATATCCTCCTTAG	Gene deletion construction	This study
qseE_test_F	GACATCGTCCAGCTTGAAGG	Construct test primers	This study
qseE_test_R	GATATTGAACGCCAGCTCTC	Construct test primers	This study
dcuSR_KO_F	TTGGCAATATTGTTTCAGTAGTGAGTAGTGTTCTGCCTGAATACGGTAACGTGTAGGCTGGAGCTGCTTC	Gene deletion construction	This study
dcuSR_KO_R	AGACATTCATTGCCCTACCGTATGTTACGCAAACGTCCGATGAAATTGAGCATATGAATATCCTCCTTAG	Gene deletion construction	This study
dcuSR_test_F	GTTCTCAGGGCAGGTATCATTAG	Construct test primers	This study
dcuSR_test_R	GAATCTTCATACAGCACTGGCA	Construct test primers	This study
zraSR_KO_F	CTTGCGATTACGTTCGGCAAAGCGCTGAAGAAAATGGCCAGCCAGCAGAGGTGTAGGCTGGAGCTGCTTC	Gene deletion construction	This study
zraSR_KO_R	TATGCAACGTTCTAAAGACTCCTTAGCTAAATGGTTAAGCGCGATCCTCCCATATGAATATCCTCCTTAG	Gene deletion construction	This study
zraSR_test_F	CCAGCGGCTGAATATCCTG	Construct test primers	This study
zraSR_test_R	GTGTTACAGCTCAGGGTAAGC	Construct test primers	This study
ypdA_KO_F	GTGCACGAAATATTCAACATGCTGCTGGCGGTCTTCGATCGGGCCGCGTTGTGTAGGCTGGAGCTGCTTC	Gene deletion construction	This study
ypdA_KO_R	CCAGGCGGCGGATATGCAGCCCCTCGCCATACAATAACTTCACGCGATGACATATGAATATCCTCCTTAG	Gene deletion construction	This study
test_ypdA_KO_F	CTCAAAAACGGCCTGCTGGTC	Construct test primers	This study
test_ypdA_KO_R	ATGACTTTCACAATATCACTCCGGC	Construct test primers	This study
ypdB_KO_F	CAGGAACTGAGCTGGCTAATTAAAGAGCACAGCCAGATGGAGATTGTCGGCGTGTAGGCTGGAGCTGCTTC	Gene deletion construction	This study
ypdB_KO_R	TTACAGATGCATTAACTGGCGGAATTCTTTAACTTTGCTACGGCTGACCGCATATGAATATCCTCCTTAG	Gene deletion construction	This study
test_ypdB_KO_F	GCCGGAGTGATATTGTGAAAGTCAT	Construct test primers	This study
test_ypdB_KO_R	AATTGTTGATCGGCGGGCAAGC	Construct test primers	This study
